# Supplementary material for: Machine learning-based prediction of invasiveness in lung adenocarcinoma presenting as ground-glass nodules using radiomics and clinical CT features
Source: BMC Cancer. 2025 Nov 3;25:1693. doi: 10.1186/s12885-025-14983-3 (PMC12581264; doi:10.1186/s12885-025-14983-3)
Supplement: Supplementary file 1 — Supplementary Material 1. [file 12885_2025_14983_MOESM1_ESM.csv]

## Sheet: Supplementary Table 1
Supplementary Table 1 Univariate Analysis Results for Modeling and External Validation Cohorts
	Primary cohort				Validation cohort
Variable	Low-Invasive Group	High-Invasive Group	P-value	FDR	Low-Invasive Group	High-Invasive Group	P
log-sigma-3-mm-3D_firstorder_Minimum	-278.92±119.49	-386.1±139.37	<0.001	<0.001	-242.52±110.98	-352.9±122.66	<0.001
log-sigma-3-mm-3D_firstorder_10Percentile	-186.97±88.66	-260.51±104.38	<0.001	<0.001	-156.36±99.48	-236.03±90.41	0.01
wavelet-LLH_glcm_JointEntropy	7.59±0.9	8.15±0.78	<0.001	<0.001	7.57±1.04	8.06±0.84	0.14
log-sigma-2-mm-3D_firstorder_MeanAbsoluteDeviation	71.83±21.29	85.75±21.6	<0.001	<0.001	70.84±22.18	91.95±32.07	0.01
log-sigma-3-mm-3D_firstorder_Range	433.73±161.75	538.71±163.59	<0.001	<0.001	377.26±135.27	559.09±214.92	<0.001
wavelet-LLL_glcm_DifferenceAverage	11.5±3.13	13.59±3.51	<0.001	<0.001	12.46±4.92	12.85±4.59	0.81
log-sigma-3-mm-3D_glcm_DifferenceEntropy	2.02±0.34	2.24±0.35	<0.001	<0.001	1.96±0.36	2.3±0.47	0.01
original_glcm_Correlation	0.43±0.14	0.5±0.13	<0.001	<0.001	0.43±0.13	0.44±0.12	0.85
log-sigma-2-mm-3D_firstorder_Range	506.5±158.82	591.96±150.28	<0.001	<0.001	454.64±146.78	620.55±195.07	<0.001
wavelet-LLH_glcm_DifferenceEntropy	3.42±0.44	3.64±0.39	<0.001	<0.001	3.48±0.58	3.75±0.47	0.13
original_glszm_SizeZoneNonUniformityNormalized	0.46±0.06	0.49±0.07	<0.001	<0.001	0.48±0.13	0.49±0.1	0.77
log-sigma-2-mm-3D_glszm_SizeZoneNonUniformityNormalized	0.22±0.04	0.23±0.04	<0.001	<0.001	0.23±0.05	0.26±0.05	0.08
log-sigma-2-mm-3D_firstorder_Mean	-72.32±44.74	-89.86±46.35	<0.001	<0.001	-62.93±65.72	-81.5±40.46	0.31
log-sigma-1-mm-3D_firstorder_Minimum	-413.7±148.73	-465.57±115.87	<0.001	<0.001	-363.86±132.68	-445.31±138.83	0.06
log-sigma-2-mm-3D_glcm_InverseVariance	0.39±0.07	0.37±0.06	<0.001	0.00550361	0.36±0.09	0.39±0.09	0.26
wavelet-LLH_glszm_SizeZoneNonUniformityNormalized	0.39±0.06	0.41±0.06	0.02	0.0299949	0.41±0.07	0.43±0.06	0.29
original_gldm_DependenceNonUniformityNormalized	0.26±0.06	0.27±0.06	0.03	0.0430041	0.28±0.11	0.29±0.09	0.97
log-sigma-3-mm-3D_glcm_Idn	0.92±0.02	0.93±0.01	0.03	0.0447071	0.92±0.02	0.93±0.02	0.42
wavelet-LHL_gldm_DependenceNonUniformityNormalized	0.27±0.07	0.28±0.08	0.1	0.134615	0.28±0.14	0.32±0.12	0.52
wavelet-LLH_glcm_Imc2	0.75±0.12	0.73±0.11	0.27	0.317857	0.82±0.1	0.78±0.14	0.37
original_glcm_Idn	0.89±0.02	0.9±0.02	0.49	0.533771	0.89±0.03	0.89±0.02	0.37
log-sigma-3-mm-3D_glcm_Imc1	-0.29±0.04	-0.28±0.04	0.68	0.699722	-0.27±0.05	-0.29±0.03	0.08
log-sigma-2-mm-3D_firstorder_Skewness	-0.19±0.6	-0.21±0.51	0.83	0.84614	-0.39±0.58	-0.18±0.36	0.19
wavelet-LLL_glszm_GrayLevelNonUniformityNormalized	0.02±0.01	0.01±0	<0.001	<0.001	0.02±0.01	0.02±0.01	0.97
wavelet-LLL_glrlm_RunEntropy	6.07±0.47	6.43±0.41	<0.001	<0.001	5.9±0.5	6.39±0.43	<0.001
wavelet-LLL_glszm_HighGrayLevelZoneEmphasis	2059.16±1270.39	3586.09±3408.66	<0.001	<0.001	2126.03±1411.27	2302.32±1595.67	0.82
wavelet-LLL_glcm_SumEntropy	6.63±0.59	7.05±0.49	<0.001	<0.001	6.42±0.57	7±0.5	<0.001
wavelet-LLL_firstorder_Entropy	5.93±0.48	6.3±0.43	<0.001	<0.001	5.77±0.56	6.28±0.46	<0.001
wavelet-LLL_glszm_SmallAreaHighGrayLevelEmphasis	1685.83±1070.26	2965.19±2878.48	<0.001	<0.001	1779.8±1188.42	1936.34±1372.5	0.81
wavelet-LLL_glcm_Autocorrelation	2191.58±1414.7	3980.62±3776.04	<0.001	<0.001	2332.81±1746.47	2391.03±1813.27	0.88
wavelet-LLL_glrlm_ShortRunHighGrayLevelEmphasis	2032.91±1302.94	3658.22±3517.81	<0.001	<0.001	2133.18±1540.08	2250.13±1663.43	0.88
log-sigma-3-mm-3D_firstorder_Energy	33256048.87±46979269.39	75155732.3±78077795.8	<0.001	<0.001	20905333.94±22969666.8	26100894.9±40061976.02	0.6
log-sigma-3-mm-3D_firstorder_TotalEnergy	33256048.87±46979269.39	75155732.3±78077795.8	<0.001	<0.001	20905333.94±22969666.8	26100894.9±40061976.02	0.6
wavelet-LLL_glrlm_GrayLevelNonUniformityNormalized	0.02±0.01	0.02±0.01	<0.001	<0.001	0.02±0.01	0.02±0.01	0.99
wavelet-LLL_glrlm_HighGrayLevelRunEmphasis	2074.01±1331.53	3738.35±3590.1	<0.001	<0.001	2169.12±1571.12	2286.3±1688.96	0.88
wavelet-LLL_gldm_HighGrayLevelEmphasis	2077.67±1342.74	3757.15±3612.12	<0.001	<0.001	2173.77±1586.62	2285.66±1699.03	0.88
wavelet-LLL_firstorder_MeanAbsoluteDeviation	362.86±121.92	477.92±152.89	<0.001	<0.001	349.03±145.14	487.45±174.65	0.01
wavelet-LLL_glrlm_LongRunHighGrayLevelEmphasis	2257.88±1501.18	4097.61±3929.65	<0.001	<0.001	2321.56±1709.16	2439.62±1800.14	0.84
wavelet-LLL_gldm_SmallDependenceHighGrayLevelEmphasis	1344.96±903.29	2416.14±2420.91	<0.001	<0.001	1490.09±1060.57	1584.83±1217.68	0.88
wavelet-LLL_glcm_ClusterTendency	1132.94±729.67	1858.5±1026.08	<0.001	<0.001	1397.88±1029.86	1368.33±1024.8	0.97
wavelet-LLL_firstorder_Uniformity	0.02±0.01	0.02±0.01	<0.001	<0.001	0.02±0.01	0.02±0.01	0.95
wavelet-LLL_glrlm_GrayLevelVariance	360.97±216.01	580.73±307.19	<0.001	<0.001	445.7±308.76	431.3±305.73	0.88
wavelet-LLL_firstorder_Variance	224844.1±135767.34	363093.67±193911.81	<0.001	<0.001	278213.24±193981.24	268544.56±192438.25	0.9
wavelet-LLL_gldm_GrayLevelVariance	359.8±217.21	581.01±310.27	<0.001	<0.001	445.15±310.43	429.85±307.91	0.88
wavelet-LLL_glszm_GrayLevelVariance	378.71±207.77	579.51±273.57	<0.001	<0.001	376.25±239.78	588.95±305.72	0.01
wavelet-LLL_firstorder_RobustMeanAbsoluteDeviation	257.68±97.72	353.83±134.54	<0.001	<0.001	244.2±114.97	368.39±152.32	<0.001
wavelet-LLL_glcm_JointAverage	42.41±13.11	56.03±21.57	<0.001	<0.001	36.16±12.29	54.4±16.7	<0.001
wavelet-LLL_glcm_SumAverage	84.82±26.21	112.05±43.15	<0.001	<0.001	72.32±24.59	108.81±33.4	<0.001
original_glrlm_RunEntropy	5.05±0.4	5.35±0.36	<0.001	<0.001	5.03±0.58	5.17±0.41	0.81
log-sigma-3-mm-3D_glrlm_ShortRunHighGrayLevelEmphasis	99.53±66.33	161.19±89.95	<0.001	<0.001	116.77±80.75	95.76±75.69	0.46
wavelet-LLL_glcm_SumSquares	344.7±208.27	550.77±289.9	<0.001	<0.001	423.78±300.23	421.67±302.93	0.99
log-sigma-3-mm-3D_gldm_HighGrayLevelEmphasis	109.25±74.73	175.97±99.22	<0.001	<0.001	126.96±85.98	104.62±80.06	0.42
log-sigma-3-mm-3D_glrlm_HighGrayLevelRunEmphasis	111.16±74.24	177.72±98.3	<0.001	<0.001	128.16±86	106.31±79.99	0.43
wavelet-LLL_firstorder_InterquartileRange	620.46±243.04	862.36±345.78	<0.001	<0.001	723.57±372.69	662.35±321.87	0.65
original_glcm_SumEntropy	5.45±0.51	5.81±0.43	<0.001	<0.001	5.42±0.72	5.6±0.52	0.66
log-sigma-2-mm-3D_firstorder_Energy	25830126.29±31718119.56	51712426.94±49333380.25	<0.001	<0.001	18173671.44±17280555.22	20649765.95±24524069.72	0.84
log-sigma-2-mm-3D_firstorder_TotalEnergy	25830126.29±31718119.56	51712426.94±49333380.25	<0.001	<0.001	18173671.44±17280555.22	20649765.95±24524069.72	0.84
log-sigma-3-mm-3D_glcm_Autocorrelation	95.79±68.61	154.61±89.96	<0.001	<0.001	110.39±74.26	91.64±70.73	0.47
original_glszm_GrayLevelNonUniformityNormalized	0.04±0.01	0.03±0.01	<0.001	<0.001	0.04±0.02	0.04±0.01	0.82
log-sigma-3-mm-3D_glcm_JointAverage	8.68±3.19	11.23±3.53	<0.001	<0.001	8.04±2.79	10.85±3.5	0.01
log-sigma-3-mm-3D_glcm_SumAverage	17.35±6.38	22.46±7.07	<0.001	<0.001	16.07±5.57	21.69±7.01	0.01
wavelet-LLL_glszm_ZoneEntropy	6.87±0.51	7.22±0.38	<0.001	<0.001	6.68±0.41	7.09±0.37	<0.001
original_glcm_ClusterTendency	182.16±107.55	285.32±147.49	<0.001	<0.001	225.35±161.56	240.67±165.76	0.72
log-sigma-3-mm-3D_firstorder_RootMeanSquared	125.83±43.04	164.08±54.51	<0.001	<0.001	121.65±42.92	146.91±47.73	0.08
wavelet-LLL_firstorder_90Percentile	-1079.09±482.48	-666.53±561.41	<0.001	<0.001	-1173.34±519.68	-692.01±593.22	0.01
original_firstorder_90Percentile	-336.84±177.64	-190.05±200.42	<0.001	<0.001	-366.78±216.05	-187.1±217.06	0.01
wavelet-LLL_gldm_DependenceEntropy	7.17±0.54	7.54±0.44	<0.001	<0.001	6.93±0.44	7.38±0.39	<0.001
log-sigma-3-mm-3D_glszm_GrayLevelNonUniformity	8.63±6.88	13.98±10.24	<0.001	<0.001	7.18±4.16	7.91±4.35	0.5
log-sigma-1-mm-3D_glrlm_RunEntropy	4.29±0.32	4.53±0.29	<0.001	<0.001	4.22±0.38	4.52±0.33	0.01
log-sigma-2-mm-3D_glrlm_RunEntropy	4.38±0.36	4.62±0.28	<0.001	<0.001	4.28±0.34	4.62±0.39	<0.001
original_gldm_DependenceEntropy	6.66±0.45	6.97±0.39	<0.001	<0.001	6.46±0.4	6.85±0.3	<0.001
original_firstorder_MeanAbsoluteDeviation	151.91±47.58	194.74±60.1	<0.001	<0.001	149.4±67.02	206.52±71.11	0.01
original_firstorder_RobustMeanAbsoluteDeviation	105.11±38.07	142.08±53.58	<0.001	<0.001	102.45±51.12	152.83±60.78	0.01
original_firstorder_InterquartileRange	250.63±94.04	343.93±137	<0.001	<0.001	242.24±120.79	372.34±154.81	<0.001
log-sigma-3-mm-3D_glszm_LowGrayLevelZoneEmphasis	0.04±0.04	0.03±0.03	<0.001	<0.001	0.04±0.04	0.04±0.02	0.99
log-sigma-3-mm-3D_glszm_HighGrayLevelZoneEmphasis	154.22±87.72	225.89±104.9	<0.001	<0.001	159.88±107.36	147.35±93.33	0.81
log-sigma-3-mm-3D_glrlm_LongRunHighGrayLevelEmphasis	196.19±160.38	294.5±176.73	<0.001	<0.001	202.86±124.41	185±115.1	0.84
wavelet-LLL_glcm_ClusterProminence	5367001.52±5724150.09	10918800.6±9267073.28	<0.001	<0.001	7105866.48±7600933.21	7659394.14±8479537.64	0.72
wavelet-LLL_gldm_LargeDependenceHighGrayLevelEmphasis	8987.3±21372.77	17619.49±24022.15	<0.001	<0.001	7167.58±7529.33	7174.89±5840.25	0.58
original_firstorder_Entropy	4.76±0.45	5.07±0.41	<0.001	<0.001	4.73±0.74	4.9±0.51	0.72
original_glcm_SumSquares	62.56±34.61	93.8±46.26	<0.001	<0.001	78.25±55.25	86.95±57.87	0.57
original_gldm_GrayLevelVariance	64.65±35.36	97.82±48.84	<0.001	<0.001	81.22±56.21	86.59±56.94	0.65
original_glrlm_GrayLevelNonUniformityNormalized	0.05±0.02	0.04±0.01	<0.001	<0.001	0.05±0.03	0.04±0.02	0.9
original_firstorder_Variance	40353.97±22084.51	61078.03±30507.35	<0.001	<0.001	50747.83±35153.69	54044.89±35593.76	0.65
original_glrlm_GrayLevelVariance	65.5±35.23	98.37±48.33	<0.001	<0.001	81.93±56.08	87.54±56.55	0.65
log-sigma-3-mm-3D_glcm_JointEntropy	6.15±0.93	6.78±0.83	<0.001	<0.001	5.84±0.91	6.83±1.12	<0.001
wavelet-LLL_glszm_LargeAreaLowGrayLevelEmphasis	0.01±0.01	0.01±0.01	<0.001	<0.001	0.02±0.03	0.01±0.01	0.13
wavelet-LLL_gldm_LargeDependenceLowGrayLevelEmphasis	0.01±0.01	0.01±0.01	<0.001	<0.001	0.02±0.02	0.01±0.01	0.14
log-sigma-3-mm-3D_glrlm_LongRunLowGrayLevelEmphasis	0.09±0.14	0.06±0.09	<0.001	<0.001	0.08±0.09	0.08±0.05	0.13
log-sigma-3-mm-3D_glrlm_LowGrayLevelRunEmphasis	0.04±0.04	0.03±0.03	<0.001	<0.001	0.04±0.03	0.03±0.02	0.53
log-sigma-3-mm-3D_glrlm_ShortRunLowGrayLevelEmphasis	0.03±0.03	0.02±0.02	<0.001	<0.001	0.03±0.02	0.03±0.01	0.86
log-sigma-3-mm-3D_glcm_SumEntropy	4.49±0.58	4.86±0.48	<0.001	<0.001	4.27±0.55	4.88±0.65	<0.001
original_glcm_Autocorrelation	442.78±262.14	722.71±531.17	<0.001	<0.001	451.07±324.41	462.18±277.22	0.81
log-sigma-3-mm-3D_firstorder_MeanAbsoluteDeviation	69.04±23.89	86.74±25.76	<0.001	<0.001	60.95±21.09	90.1±34.97	<0.001
wavelet-LLH_gldm_DependenceEntropy	6.33±0.34	6.56±0.27	<0.001	<0.001	6.2±0.33	6.48±0.19	<0.001
wavelet-LLL_glszm_LargeAreaHighGrayLevelEmphasis	10667.4±49806.26	27443.96±71343.71	<0.001	<0.001	6124.61±6009.79	6098.81±4511.76	0.6
log-sigma-3-mm-3D_firstorder_RobustMeanAbsoluteDeviation	49.34±17.62	62.63±19.38	<0.001	<0.001	44.19±16.21	64.59±25.35	<0.001
log-sigma-2-mm-3D_glcm_SumEntropy	4.58±0.47	4.86±0.39	<0.001	<0.001	4.49±0.51	4.91±0.6	0.02
log-sigma-1-mm-3D_glcm_SumEntropy	4.47±0.44	4.77±0.4	<0.001	<0.001	4.47±0.6	4.65±0.49	0.57
log-sigma-3-mm-3D_firstorder_InterquartileRange	118.73±42.83	151.04±47.76	<0.001	<0.001	125.09±52.02	121.75±57.4	0.7
original_glszm_HighGrayLevelZoneEmphasis	449.58±245.29	676.68±459.96	<0.001	<0.001	377±239.6	608.66±258.22	<0.001
original_glrlm_LongRunHighGrayLevelEmphasis	514.85±313.85	830.66±604.14	<0.001	<0.001	504.17±347.59	530.18±299.54	0.79
original_firstorder_Uniformity	0.05±0.02	0.04±0.01	<0.001	<0.001	0.05±0.03	0.04±0.02	0.81
original_glcm_JointEntropy	8.63±0.95	9.25±0.82	<0.001	<0.001	8.09±1.06	9.17±0.89	<0.001
original_glrlm_HighGrayLevelRunEmphasis	438.17±255.55	701.77±507.79	<0.001	<0.001	443.66±311.21	471.96±274.54	0.79
log-sigma-3-mm-3D_glcm_ClusterTendency	45.44±30.95	69.69±39.83	<0.001	<0.001	51.34±42.13	46.97±47.47	0.55
original_glrlm_ShortRunHighGrayLevelEmphasis	422.17±247.66	674.49±488.89	<0.001	<0.001	430.01±303.3	458.82±268.96	0.81
log-sigma-3-mm-3D_firstorder_Uniformity	0.1±0.04	0.08±0.03	<0.001	<0.001	0.1±0.05	0.1±0.04	0.57
original_gldm_HighGrayLevelEmphasis	438.17±257.43	705.84±513.52	<0.001	<0.001	444.52±314.52	470.65±276.67	0.79
log-sigma-3-mm-3D_glszm_SizeZoneNonUniformity	20.11±25.38	41.17±40.7	<0.001	<0.001	20.21±19.06	18.09±23.07	0.53
log-sigma-2-mm-3D_glrlm_GrayLevelNonUniformityNormalized	0.09±0.03	0.07±0.02	<0.001	<0.001	0.09±0.04	0.09±0.03	0.46
log-sigma-1-mm-3D_glcm_JointEntropy	7.06±0.83	7.63±0.79	<0.001	<0.001	6.94±1.14	7.34±0.93	0.5
log-sigma-3-mm-3D_glcm_SumSquares	12.34±8.21	18.76±10.53	<0.001	<0.001	14.08±11.18	12.71±12.46	0.53
wavelet-LLL_glcm_DifferenceEntropy	4.79±0.41	5.07±0.39	<0.001	<0.001	4.78±0.64	4.92±0.5	0.7
log-sigma-3-mm-3D_glrlm_GrayLevelNonUniformityNormalized	0.1±0.04	0.08±0.03	<0.001	<0.001	0.1±0.05	0.1±0.04	0.55
log-sigma-3-mm-3D_glszm_SmallAreaHighGrayLevelEmphasis	67.2±41.51	101.86±53.82	<0.001	<0.001	75.99±54.27	66.25±45.14	0.6
log-sigma-3-mm-3D_glcm_JointEnergy	0.02±0.02	0.01±0.01	<0.001	<0.001	0.02±0.02	0.02±0.02	0.49
wavelet-LLL_ngtdm_Complexity	26483.77±19214.78	40941.38±23275.83	<0.001	<0.001	27863.36±20528.99	35148.87±25911	0.42
log-sigma-3-mm-3D_firstorder_Entropy	3.63±0.54	3.97±0.46	<0.001	<0.001	3.46±0.5	4.01±0.64	<0.001
log-sigma-1-mm-3D_firstorder_Energy	21774549.5±33313883.42	37442605.23±40845584.37	<0.001	<0.001	10978690.33±10576176.6	20491290.45±22972313.62	0.18
log-sigma-1-mm-3D_firstorder_TotalEnergy	21774549.5±33313883.42	37442605.23±40845584.37	<0.001	<0.001	10978690.33±10576176.6	20491290.45±22972313.62	0.18
log-sigma-3-mm-3D_gldm_GrayLevelVariance	13.08±8.58	19.72±10.88	<0.001	<0.001	14.98±11.62	13.52±12.81	0.55
original_glszm_SmallAreaHighGrayLevelEmphasis	328.81±190.81	500.84±341.42	<0.001	<0.001	295.77±206.73	462.95±212.85	0.01
log-sigma-3-mm-3D_firstorder_Variance	8125.82±5354.12	12270.86±6799.74	<0.001	<0.001	9311.88±7274.08	8403.17±8010.93	0.53
log-sigma-3-mm-3D_gldm_LowGrayLevelEmphasis	0.04±0.05	0.03±0.03	<0.001	<0.001	0.04±0.03	0.04±0.02	0.47
original_glcm_JointAverage	19.56±5.64	24.61±8.29	<0.001	<0.001	16.68±6.75	23.65±6.53	<0.001
original_glcm_SumAverage	39.12±11.27	49.21±16.58	<0.001	<0.001	33.36±13.5	47.31±13.07	<0.001
log-sigma-2-mm-3D_glcm_JointEntropy	6.6±0.79	7.1±0.73	<0.001	<0.001	6.45±0.9	7.17±1.04	0.02
log-sigma-1-mm-3D_glszm_GrayLevelNonUniformityNormalized	0.07±0.02	0.06±0.01	<0.001	<0.001	0.07±0.03	0.06±0.02	0.34
log-sigma-2-mm-3D_firstorder_Uniformity	0.09±0.03	0.08±0.02	<0.001	<0.001	0.09±0.04	0.09±0.03	0.47
log-sigma-3-mm-3D_glrlm_GrayLevelVariance	13.08±8.44	19.56±10.64	<0.001	<0.001	14.98±11.42	13.46±12.47	0.5
original_glszm_GrayLevelVariance	78.83±36.23	106.9±42.51	<0.001	<0.001	82.75±48.26	117.06±53.38	0.03
log-sigma-2-mm-3D_glszm_GrayLevelNonUniformity	13.37±11.44	20.96±16.36	<0.001	<0.001	9.78±5.99	11.86±6.5	0.23
log-sigma-2-mm-3D_firstorder_Entropy	3.73±0.44	4±0.38	<0.001	<0.001	3.67±0.48	4.06±0.59	0.02
wavelet-LLH_glszm_ZoneEntropy	6.04±0.5	6.33±0.31	<0.001	<0.001	5.83±0.51	6.29±0.27	<0.001
log-sigma-2-mm-3D_glszm_SizeZoneNonUniformity	47.59±57.38	88.03±87.49	<0.001	<0.001	40.29±33.9	45.44±45.17	0.9
log-sigma-3-mm-3D_gldm_SmallDependenceHighGrayLevelEmphasis	13.84±13.02	24.97±19.47	<0.001	<0.001	21.36±20.51	15.01±17.19	0.25
wavelet-LLL_glcm_JointEntropy	9.83±1.18	10.55±0.97	<0.001	<0.001	9.17±0.92	10.19±0.84	<0.001
log-sigma-1-mm-3D_gldm_DependenceEntropy	6.33±0.4	6.58±0.32	<0.001	<0.001	6.17±0.4	6.48±0.25	0.01
wavelet-LLH_glrlm_RunEntropy	4.48±0.36	4.71±0.33	<0.001	<0.001	4.5±0.46	4.7±0.35	0.15
wavelet-LLL_firstorder_Mean	-1691.32±291.53	-1454.66±375.88	<0.001	<0.001	-1779.76±262.97	-1493.8±351.5	<0.001
wavelet-LLH_firstorder_Energy	29693768±43604263.98	48794939.88±53327322.79	<0.001	<0.001	15686236.08±16003003.14	34031229.62±37059128.28	0.05
wavelet-LLH_firstorder_TotalEnergy	29693768±43604263.98	48794939.88±53327322.79	<0.001	<0.001	15686236.08±16003003.14	34031229.62±37059128.28	0.05
original_glcm_ClusterProminence	146385.74±139908.05	264316.1±201153.44	<0.001	<0.001	195443.83±191385.82	250936.02±231048.1	0.46
wavelet-LLL_glrlm_LongRunLowGrayLevelEmphasis	0±0	0±0	<0.001	<0.001	0.01±0.01	0±0	0.03
log-sigma-1-mm-3D_firstorder_Entropy	3.76±0.41	4.03±0.4	<0.001	<0.001	3.76±0.61	3.91±0.49	0.73
original_firstorder_Mean	-593.04±103.5	-509.44±133.56	<0.001	<0.001	-625.17±95.88	-522.49±127.77	<0.001
log-sigma-3-mm-3D_glszm_ZoneEntropy	5.39±0.95	5.98±0.77	<0.001	<0.001	5.02±0.82	5.9±0.9	<0.001
wavelet-LLH_glcm_SumEntropy	4.66±0.46	4.95±0.42	<0.001	<0.001	4.7±0.59	4.93±0.46	0.13
wavelet-LHL_gldm_DependenceEntropy	6.46±0.36	6.68±0.3	<0.001	<0.001	6.31±0.36	6.65±0.29	<0.001
log-sigma-1-mm-3D_glrlm_GrayLevelNonUniformityNormalized	0.09±0.03	0.08±0.02	<0.001	<0.001	0.1±0.05	0.08±0.03	0.84
log-sigma-3-mm-3D_ngtdm_Complexity	102.07±82.54	167.85±114.4	<0.001	<0.001	134.41±132.8	99.72±103	0.46
original_gldm_SmallDependenceHighGrayLevelEmphasis	207.4±138.09	332.83±252.35	<0.001	<0.001	240.71±193.87	266.04±175.97	0.65
log-sigma-3-mm-3D_glcm_ClusterProminence	8188.58±10940.01	16603.36±18325.13	<0.001	<0.001	11722.81±20845.29	10267.49±20186.02	0.49
log-sigma-1-mm-3D_glszm_SizeZoneNonUniformity	158.1±216.57	254.35±250.49	<0.001	<0.001	83.05±68.02	161.63±162.86	0.13
log-sigma-2-mm-3D_firstorder_InterquartileRange	120.39±39.1	148.02±43.32	<0.001	<0.001	119.72±39.49	157.16±54.64	0.01
log-sigma-2-mm-3D_glcm_ClusterTendency	47.59±27.6	65.12±29.73	<0.001	<0.001	59.25±37.43	52.91±39.47	0.57
wavelet-LLL_gldm_LowGrayLevelEmphasis	0±0	0±0	<0.001	<0.001	0.01±0	0±0	0.04
log-sigma-2-mm-3D_firstorder_RobustMeanAbsoluteDeviation	50.25±15.98	61.35±17.26	<0.001	<0.001	50.12±16.29	65.33±22.72	0.01
wavelet-HLL_gldm_DependenceEntropy	6.48±0.36	6.69±0.29	<0.001	<0.001	6.29±0.34	6.66±0.3	<0.001
wavelet-LLL_glrlm_LowGrayLevelRunEmphasis	0±0	0±0	<0.001	<0.001	0.01±0	0±0	0.03
wavelet-LLL_glrlm_ShortRunLowGrayLevelEmphasis	0±0	0±0	<0.001	<0.001	0.01±0	0±0	0.04
wavelet-LLL_glszm_LowGrayLevelZoneEmphasis	0.01±0	0±0	<0.001	<0.001	0.01±0.01	0±0	0.03
log-sigma-1-mm-3D_glcm_JointEnergy	0.01±0.01	0.01±0.01	<0.001	<0.001	0.02±0.02	0.01±0.01	0.73
wavelet-LLL_glcm_DifferenceVariance	99.46±50.58	141.39±67.71	<0.001	<0.001	100.44±66.92	149.28±75	0.03
original_glszm_ZoneEntropy	6.31±0.48	6.58±0.34	<0.001	<0.001	6.06±0.45	6.48±0.25	<0.001
log-sigma-3-mm-3D_glcm_MaximumProbability	0.05±0.03	0.03±0.02	<0.001	<0.001	0.05±0.04	0.05±0.03	0.66
wavelet-LLL_glcm_JointEnergy	0±0	0±0	<0.001	<0.001	0±0	0±0	0.09
log-sigma-1-mm-3D_firstorder_Uniformity	0.09±0.03	0.08±0.03	<0.001	<0.001	0.1±0.05	0.09±0.03	0.84
log-sigma-2-mm-3D_gldm_DependenceEntropy	6.47±0.57	6.81±0.41	<0.001	<0.001	6.31±0.47	6.68±0.42	0.01
log-sigma-3-mm-3D_gldm_DependenceNonUniformity	208.95±206.48	316.18±233.16	<0.001	<0.001	126.8±112.77	183.45±150.11	0.14
log-sigma-2-mm-3D_glrlm_GrayLevelVariance	14.39±7.95	19.24±8.28	<0.001	<0.001	17.86±10.69	15.64±11.26	0.42
log-sigma-2-mm-3D_gldm_GrayLevelVariance	14.15±7.99	19.06±8.43	<0.001	<0.001	17.78±10.91	15.4±11.27	0.42
log-sigma-3-mm-3D_gldm_LargeDependenceLowGrayLevelEmphasis	3.15±6.57	1.72±3.88	<0.001	<0.001	2.37±3.99	2.33±1.79	0.09
log-sigma-2-mm-3D_firstorder_Variance	8789.15±4987.93	11860.32±5275.37	<0.001	<0.001	11057.53±6822.29	9577.58±7027.08	0.43
wavelet-LLL_glcm_Contrast	245.88±123.17	344.58±164.95	<0.001	<0.001	297.23±190.49	318.35±202.24	0.81
log-sigma-2-mm-3D_glcm_SumSquares	13.6±7.75	18.36±8.27	<0.001	<0.001	17.1±10.53	15.08±11.12	0.52
wavelet-LLH_glszm_GrayLevelNonUniformityNormalized	0.06±0.02	0.05±0.01	<0.001	<0.001	0.06±0.02	0.05±0.01	0.13
log-sigma-1-mm-3D_gldm_DependenceNonUniformity	273.02±324.47	402.95±352.12	<0.001	<0.001	144.61±124.79	268.02±259.05	0.07
log-sigma-2-mm-3D_gldm_DependenceNonUniformity	217.38±225.72	319.11±256.29	<0.001	<0.001	131.99±107.46	195.55±161.91	0.22
log-sigma-2-mm-3D_glszm_LowGrayLevelZoneEmphasis	0.03±0.02	0.02±0.01	<0.001	<0.001	0.03±0.02	0.03±0.02	0.81
original_glszm_SizeZoneNonUniformity	418.27±528.36	631.59±587.28	<0.001	<0.001	218.8±194.27	443.96±452.78	0.09
log-sigma-2-mm-3D_glcm_JointEnergy	0.02±0.01	0.01±0.01	<0.001	<0.001	0.02±0.02	0.02±0.01	0.65
log-sigma-3-mm-3D_glcm_DifferenceVariance	1.34±0.7	1.84±0.88	<0.001	<0.001	1.65±0.93	1.31±0.81	0.28
log-sigma-3-mm-3D_glrlm_RunEntropy	4.37±0.47	4.64±0.36	<0.001	<0.001	4.2±0.4	4.64±0.43	<0.001
log-sigma-1-mm-3D_glcm_ClusterTendency	40.47±20.85	56.92±28.35	<0.001	<0.001	42.61±27.27	58.39±29.7	0.08
wavelet-LLL_glszm_SmallAreaLowGrayLevelEmphasis	0±0	0±0	<0.001	<0.001	0.01±0	0±0	0.03
log-sigma-1-mm-3D_glszm_ZoneEntropy	5.92±0.59	6.26±0.38	<0.001	<0.001	5.62±0.58	6.12±0.41	<0.001
wavelet-LLH_gldm_DependenceNonUniformity	340.99±407.37	496.4±443.09	<0.001	<0.001	187.4±165.44	354.67±337.11	0.04
log-sigma-3-mm-3D_firstorder_Mean	-72.98±65.17	-112.95±69.83	<0.001	<0.001	-64.79±85.98	-68.07±59.39	0.61
wavelet-LLL_firstorder_Range	2510.5±762.27	2967.67±657.01	<0.001	<0.001	2367.34±647.51	2933.52±697.63	0.01
log-sigma-1-mm-3D_firstorder_MeanAbsoluteDeviation	69.69±18.77	83.31±22.42	<0.001	<0.001	69.26±26.23	86.07±24.75	0.04
original_gldm_LargeDependenceHighGrayLevelEmphasis	3603.85±8080.37	6231.98±7516.7	<0.001	<0.001	2756.18±2570.42	2634.78±1672.19	0.68
wavelet-LLH_glszm_SizeZoneNonUniformity	267.54±336.26	406.13±392.3	<0.001	<0.001	148.87±123.85	287.25±271.67	0.06
wavelet-LLL_firstorder_RootMeanSquared	1763.67±244.39	1592.1±292	<0.001	<0.001	1845.93±220.27	1628.99±268.8	0.01
log-sigma-1-mm-3D_firstorder_Maximum	246.66±110.56	320.25±123.37	<0.001	<0.001	203.05±76.79	313.76±112.73	<0.001
log-sigma-1-mm-3D_ngtdm_Complexity	640.37±554.45	970.42±676.68	<0.001	<0.001	528.87±394.48	868.57±705.47	0.15
wavelet-LLL_glszm_SizeZoneNonUniformity	755.28±895.29	1116.02±981.26	<0.001	<0.001	399.54±382.88	699.84±643.18	0.04
log-sigma-2-mm-3D_glcm_ClusterProminence	9035.57±10987.04	14174.97±11536.01	<0.001	<0.001	13638.2±17352.07	11516.89±15190.39	0.52
log-sigma-1-mm-3D_firstorder_RobustMeanAbsoluteDeviation	46.21±13.66	56.1±16.98	<0.001	<0.001	46.1±19.69	58.66±17.62	0.04
log-sigma-1-mm-3D_glrlm_GrayLevelVariance	14.9±7.19	20.41±9.66	<0.001	<0.001	15.11±9.1	21.43±10.37	0.04
log-sigma-3-mm-3D_glrlm_RunLengthNonUniformity	1027.72±1142.75	1532.94±1297.97	<0.001	<0.001	591.25±571.16	867.84±721.93	0.13
wavelet-LLL_gldm_DependenceNonUniformity	702.95±820.49	1011.15±864.83	<0.001	<0.001	380.7±350.56	656.49±607.47	0.06
log-sigma-1-mm-3D_glcm_SumSquares	14.14±7.22	19.65±9.79	<0.001	<0.001	14.82±9.63	20.54±10.42	0.07
log-sigma-2-mm-3D_glszm_ZoneEntropy	5.78±0.75	6.18±0.56	<0.001	<0.001	5.65±0.74	5.76±0.73	0.57
log-sigma-1-mm-3D_glszm_GrayLevelNonUniformity	25.3±25.97	35.51±27.97	<0.001	<0.001	14.51±10.73	24.44±20.74	0.12
log-sigma-1-mm-3D_gldm_GrayLevelVariance	14.32±7.06	19.75±9.62	<0.001	<0.001	14.59±9.1	20.89±10.28	0.04
log-sigma-1-mm-3D_firstorder_Variance	8896.47±4407.01	12292.06±6007.3	<0.001	<0.001	9060.91±5679.72	13012.63±6429.68	0.04
wavelet-LLH_firstorder_Entropy	4.06±0.45	4.32±0.42	<0.001	<0.001	4.11±0.61	4.34±0.46	0.19
original_glcm_JointEnergy	0±0	0±0	<0.001	<0.001	0.01±0.01	0±0	0.26
original_gldm_DependenceNonUniformity	445.51±527.98	635.64±556.9	<0.001	<0.001	237.25±201.47	455.23±453.05	0.07
wavelet-LLH_glrlm_GrayLevelNonUniformityNormalized	0.08±0.02	0.06±0.02	<0.001	<0.001	0.08±0.04	0.06±0.02	0.34
wavelet-LLL_gldm_SmallDependenceLowGrayLevelEmphasis	0±0	0±0	<0.001	<0.001	0±0	0±0	0.05
wavelet-LLH_glcm_JointEnergy	0.01±0.01	0.01±0	<0.001	<0.001	0.01±0.01	0.01±0	0.19
original_glszm_LowGrayLevelZoneEmphasis	0.01±0.01	0.01±0.01	<0.001	<0.001	0.03±0.04	0.01±0.01	0.05
log-sigma-2-mm-3D_glcm_MaximumProbability	0.04±0.02	0.03±0.02	<0.001	<0.001	0.04±0.03	0.04±0.02	0.58
wavelet-HLH_gldm_DependenceEntropy	5.87±0.31	6.04±0.26	<0.001	<0.001	5.76±0.35	6.06±0.31	0.01
wavelet-LLL_firstorder_Median	-1736.85±300.69	-1499.58±426.99	<0.001	<0.001	-1859.18±244.34	-1541.25±378.86	<0.001
log-sigma-1-mm-3D_firstorder_InterquartileRange	109.71±33.24	133.67±42.03	<0.001	<0.001	108.58±47.5	140.86±42.74	0.03
wavelet-LHL_glszm_ZoneEntropy	6.22±0.43	6.45±0.32	<0.001	<0.001	6.01±0.52	6.29±0.38	0.13
original_glszm_SmallAreaLowGrayLevelEmphasis	0.01±0.01	0.01±0.01	<0.001	<0.001	0.02±0.03	0.01±0.01	0.05
log-sigma-1-mm-3D_firstorder_Range	660.36±226.98	785.82±206.05	<0.001	<0.001	566.91±180.71	759.07±224.31	<0.001
log-sigma-3-mm-3D_glszm_GrayLevelVariance	15.84±8.8	20.86±9.41	<0.001	<0.001	17.37±10.53	16.01±10.69	0.66
log-sigma-2-mm-3D_glrlm_RunLengthNonUniformity	1115.12±1276.97	1611.33±1402.88	<0.001	<0.001	623.19±578.57	992.79±868.45	0.12
log-sigma-1-mm-3D_glszm_GrayLevelVariance	24.27±10.41	30.46±10.64	<0.001	<0.001	22.84±10.36	30.4±11.56	0.03
log-sigma-2-mm-3D_firstorder_Minimum	-332.08±110.22	-394.84±107.42	<0.001	<0.001	-340.67±139.17	-336.06±111.34	0.81
original_firstorder_RootMeanSquared	629.07±83.73	573.25±98.87	<0.001	<0.001	661.31±72.02	590.56±94.09	0.01
log-sigma-3-mm-3D_glcm_Contrast	3.9±2.35	5.37±2.84	<0.001	<0.001	4.96±3.08	3.87±2.7	0.17
wavelet-LLH_glcm_ClusterTendency	55.49±33.62	76.65±42.77	<0.001	<0.001	60.87±37.64	90.15±46.23	0.03
log-sigma-3-mm-3D_gldm_DependenceEntropy	6.4±0.66	6.76±0.48	<0.001	<0.001	6.24±0.56	6.63±0.51	0.03
wavelet-LLH_firstorder_Uniformity	0.08±0.03	0.07±0.02	<0.001	<0.001	0.08±0.04	0.07±0.02	0.33
wavelet-LLL_firstorder_Maximum	-143.51±674.73	227.21±492.92	<0.001	<0.001	-223.51±603.92	206.77±519.89	0.02
original_glrlm_LongRunLowGrayLevelEmphasis	0.01±0.01	0.01±0.01	<0.001	<0.001	0.03±0.03	0.01±0.01	0.05
original_firstorder_Median	-612.56±110.18	-525.79±159.57	<0.001	<0.001	-598.1±141.91	-643±82.62	0.37
original_glrlm_LowGrayLevelRunEmphasis	0.01±0.01	0.01±0.01	<0.001	<0.001	0.02±0.02	0.01±0.01	0.04
original_shape_Maximum2DDiameterRow	17.94±7.73	21.17±6.53	<0.001	<0.001	14.82±5.13	17.1±5.43	0.18
original_glrlm_ShortRunLowGrayLevelEmphasis	0.01±0.01	0.01±0.01	<0.001	<0.001	0.02±0.02	0.01±0	0.03
log-sigma-2-mm-3D_glszm_HighGrayLevelZoneEmphasis	185.66±91.4	237.07±95.34	<0.001	<0.001	190.46±96.45	192.49±94.05	0.97
log-sigma-1-mm-3D_glcm_DifferenceEntropy	2.98±0.37	3.2±0.37	<0.001	<0.001	2.95±0.56	3.15±0.49	0.31
original_gldm_LowGrayLevelEmphasis	0.01±0.01	0.01±0.01	<0.001	<0.001	0.02±0.02	0.01±0	0.03
wavelet-HLL_gldm_DependenceNonUniformity	474.82±600.49	656.43±606.97	<0.001	<0.001	225.94±197.59	496.04±558.94	0.08
log-sigma-1-mm-3D_glrlm_RunLengthNonUniformity	1299.62±1558.81	1827.98±1625.74	<0.001	<0.001	655.94±620.1	1223.65±1211.42	0.07
wavelet-LHL_gldm_DependenceNonUniformity	476.53±588.38	679.08±632.57	<0.001	<0.001	231.15±189.61	514.11±540.72	0.07
log-sigma-2-mm-3D_glszm_GrayLevelNonUniformityNormalized	0.08±0.04	0.07±0.02	<0.001	<0.001	0.08±0.04	0.08±0.04	0.7
log-sigma-2-mm-3D_ngtdm_Complexity	196.05±138.34	276.25±160.19	<0.001	<0.001	246.63±191.9	213.58±183.99	0.6
wavelet-LLL_glcm_Correlation	0.6±0.11	0.66±0.1	<0.001	<0.001	0.6±0.08	0.64±0.09	0.18
log-sigma-2-mm-3D_glszm_SmallAreaHighGrayLevelEmphasis	94.68±51.12	123.42±54.77	<0.001	<0.001	103.02±57.09	101.03±58.85	0.92
wavelet-LHL_firstorder_Energy	70588369.38±127178378.15	111903788.29±135507689.31	<0.001	<0.001	34380039.02±34547081.57	93134109.7±109157788.15	0.1
wavelet-LHL_firstorder_TotalEnergy	70588369.38±127178378.15	111903788.29±135507689.31	<0.001	<0.001	34380039.02±34547081.57	93134109.7±109157788.15	0.1
wavelet-LLH_firstorder_10Percentile	-151.4±50.72	-181.02±56.43	<0.001	<0.001	-157.66±63.38	-198.18±59.38	0.04
log-sigma-1-mm-3D_glcm_ClusterProminence	8624.73±8826.7	14591.88±14072.64	<0.001	<0.001	8644.84±7854.82	14397.79±13111.74	0.2
log-sigma-1-mm-3D_firstorder_90Percentile	64.74±32.89	82.64±30.55	<0.001	<0.001	67.13±28.99	85.98±33.17	0.05
wavelet-LHL_glszm_SizeZoneNonUniformity	464.78±612.48	675.06±665.81	<0.001	<0.001	216.22±188.89	536.32±579.59	0.06
log-sigma-2-mm-3D_firstorder_10Percentile	-192.45±70.92	-233.12±74.16	<0.001	<0.001	-211.03±105.11	-185.27±74.47	0.39
log-sigma-3-mm-3D_glcm_DifferenceAverage	1.48±0.47	1.76±0.51	<0.001	<0.001	1.41±0.47	1.92±0.66	<0.001
wavelet-HLL_firstorder_Energy	74590203.18±131707957.28	106537028.19±132554267.69	<0.001	<0.001	30761935.37±32948295.99	90689428.5±117966118.95	0.07
wavelet-HLL_firstorder_TotalEnergy	74590203.18±131707957.28	106537028.19±132554267.69	<0.001	<0.001	30761935.37±32948295.99	90689428.5±117966118.95	0.07
wavelet-LLH_ngtdm_Complexity	1735.95±1704.08	2496±1767.81	<0.001	<0.001	1599.79±1322.78	2759.85±1851.32	0.02
wavelet-HLH_gldm_DependenceNonUniformity	271.55±337.55	374.42±354.79	<0.001	<0.001	141.61±113.52	325.9±360.98	0.06
wavelet-LLH_glszm_GrayLevelNonUniformity	29.67±31.5	40.54±33.18	<0.001	<0.001	16.65±13.54	28.65±25.39	0.07
wavelet-HLL_glszm_SizeZoneNonUniformity	461.04±621.22	660.21±651.66	<0.001	<0.001	215.56±196.82	511.6±600.34	0.1
wavelet-LLH_glrlm_RunLengthNonUniformity	1411.04±1680.83	1965.73±1749.43	<0.001	<0.001	732.12±706.72	1345.83±1319.49	0.06
log-sigma-3-mm-3D_glcm_InverseVariance	0.44±0.06	0.41±0.07	<0.001	<0.001	0.42±0.08	0.44±0.07	0.19
log-sigma-3-mm-3D_gldm_LargeDependenceHighGrayLevelEmphasis	3688.93±5044.27	5002.61±4933.1	<0.001	<0.001	3180.09±2509.97	3337.52±2567.84	0.77
wavelet-LLH_glcm_SumSquares	22.56±14.24	30.37±16.74	<0.001	<0.001	25.4±16.49	37.01±18.72	0.04
original_gldm_SmallDependenceLowGrayLevelEmphasis	0.01±0	0±0	<0.001	<0.001	0.01±0.01	0.01±0	0.02
log-sigma-2-mm-3D_gldm_SmallDependenceHighGrayLevelEmphasis	26.55±21.27	37.12±22.07	<0.001	<0.001	37.89±27.55	33±29.79	0.45
wavelet-LLH_firstorder_Variance	14134.44±8616.04	19083.95±10693.96	<0.001	<0.001	16949.82±11667.79	20942.68±10173.26	0.12
wavelet-LLH_firstorder_MeanAbsoluteDeviation	84.89±26.33	100.07±28.84	<0.001	<0.001	88.23±32.84	111.85±32.72	0.03
wavelet-LLH_gldm_GrayLevelVariance	22.71±13.78	30.62±17.12	<0.001	<0.001	27.22±18.7	33.57±16.25	0.12
wavelet-HLL_glszm_ZoneEntropy	6.24±0.44	6.45±0.29	<0.001	<0.001	5.97±0.55	6.28±0.41	0.07
log-sigma-1-mm-3D_glcm_MaximumProbability	0.03±0.02	0.02±0.02	<0.001	<0.001	0.04±0.04	0.03±0.02	0.7
wavelet-LLH_glrlm_GrayLevelVariance	23.54±14.01	31.61±17.37	<0.001	<0.001	27.93±18.87	34.61±16.42	0.12
log-sigma-2-mm-3D_firstorder_RootMeanSquared	121.21±36.4	142.76±41.24	<0.001	<0.001	135.4±49.55	116.07±40.46	0.18
log-sigma-3-mm-3D_ngtdm_Coarseness	0.02±0.02	0.02±0.01	<0.001	<0.001	0.03±0.01	0.02±0.01	0.01
wavelet-HLL_glrlm_ShortRunLowGrayLevelEmphasis	0±0.01	0±0	<0.001	<0.001	0.01±0.01	0±0	0.05
wavelet-HLL_glrlm_RunLengthNonUniformity	1528.65±1852.45	2095.01±1879.09	<0.001	<0.001	740.86±699.87	1434.19±1492.09	0.06
wavelet-LLH_glcm_ClusterProminence	19132.22±23814.87	33453.1±55807.34	<0.001	<0.001	23002.89±29651.08	37595.3±26955.67	0.04
wavelet-LLH_firstorder_RobustMeanAbsoluteDeviation	54.57±17.84	64.8±20.1	<0.001	<0.001	56.33±23.21	73.49±22.37	0.02
wavelet-HLL_glszm_SmallAreaLowGrayLevelEmphasis	0.01±0.01	0±0	<0.001	<0.001	0.01±0.01	0±0	0.08
wavelet-LHL_glrlm_RunLengthNonUniformity	1530.67±1838.9	2111.91±1897.74	<0.001	<0.001	739.54±680.76	1448.57±1478.54	0.06
original_glrlm_RunLengthNonUniformity	1514.81±1801.45	2087.83±1851.83	<0.001	<0.001	765.88±738.28	1425.42±1434.01	0.07
wavelet-HLL_glszm_LowGrayLevelZoneEmphasis	0.01±0.01	0±0	<0.001	<0.001	0.01±0.02	0.01±0.01	0.09
wavelet-HLH_glrlm_RunLengthNonUniformity	1295.02±1579.58	1774.92±1625.57	<0.001	<0.001	627.02±569.24	1284.07±1376.27	0.07
log-sigma-2-mm-3D_glrlm_ShortRunHighGrayLevelEmphasis	144.64±88.21	188.38±91.27	<0.001	<0.001	136.31±77	194.8±92.96	0.03
wavelet-LHL_gldm_SmallDependenceLowGrayLevelEmphasis	0±0	0±0	<0.001	<0.001	0±0	0±0	0.08
wavelet-HLL_glrlm_LowGrayLevelRunEmphasis	0.01±0.01	0±0	<0.001	<0.001	0.01±0.01	0±0	0.06
wavelet-LLH_firstorder_RootMeanSquared	115.46±34.29	134.73±37.44	<0.001	<0.001	119.9±41.82	147.99±42.27	0.04
log-sigma-3-mm-3D_firstorder_Median	-71.25±59.55	-105.09±64.77	<0.001	<0.001	-60.78±82.67	-66.31±51.47	0.68
wavelet-LLH_glszm_GrayLevelVariance	37.13±17.59	46.7±20.97	<0.001	<0.001	38.49±18.4	52.18±23.22	0.04
wavelet-HLL_gldm_SmallDependenceLowGrayLevelEmphasis	0±0	0±0	<0.001	<0.001	0±0	0±0	0.09
wavelet-LHH_glrlm_RunLengthNonUniformity	1307.66±1570.29	1802.78±1655.43	<0.001	<0.001	636.43±564.63	1279.62±1310.19	0.07
wavelet-LLL_glrlm_RunLengthNonUniformity	1646.84±1962.78	2263.44±2005.74	<0.001	<0.001	849.91±831.95	1525.18±1501.95	0.08
wavelet-HLL_gldm_LowGrayLevelEmphasis	0±0.01	0±0	<0.001	<0.001	0.01±0.01	0±0	0.06
wavelet-LHH_gldm_DependenceEntropy	5.86±0.32	6.03±0.27	<0.001	<0.001	5.8±0.4	6.08±0.28	0.02
log-sigma-1-mm-3D_firstorder_RootMeanSquared	102.47±25.41	118.06±29.73	<0.001	<0.001	106.38±38.53	108.66±35.22	0.88
wavelet-LHH_gldm_DependenceNonUniformity	281.59±340.83	390.08±377.39	<0.001	<0.001	152.44±119.97	323.09±334.01	0.09
original_shape_Maximum2DDiameterSlice	17.87±6.9	23.21±26.01	<0.001	<0.001	14.99±4.78	18±5.77	0.08
log-sigma-1-mm-3D_glcm_DifferenceVariance	6.94±3.7	9.15±4.43	<0.001	<0.001	6.87±4.38	9.67±4.8	0.05
wavelet-LHL_glcm_JointEntropy	8.42±0.99	8.93±0.98	<0.001	<0.001	7.73±1.41	8.93±1.16	0.01
wavelet-HHL_glrlm_RunLengthNonUniformity	1395.35±1711.68	1915.57±1773.74	<0.001	<0.001	630.22±572.09	1332.69±1458.93	0.07
log-sigma-1-mm-3D_glcm_Contrast	16.11±8.3	21.68±11.15	<0.001	<0.001	16.69±11.4	23.76±12.16	0.06
log-sigma-1-mm-3D_glcm_DifferenceAverage	2.88±0.78	3.36±0.93	<0.001	<0.001	2.86±1.17	3.56±1.05	0.05
wavelet-LHL_glszm_LowGrayLevelZoneEmphasis	0.01±0.01	0±0	<0.001	<0.001	0.01±0.02	0±0	0.04
original_shape_VoxelVolume	1794.37±2152.38	2455.34±2196.42	<0.001	<0.001	923.62±906.48	1656.63±1643.38	0.09
wavelet-LHL_glszm_SmallAreaLowGrayLevelEmphasis	0.01±0.01	0±0	<0.001	<0.001	0.01±0.01	0±0	0.06
original_shape_MeshVolume	1773.66±2143.1	2430.1±2187.14	<0.001	<0.001	906.73±899.77	1636.34±1635.86	0.09
original_ngtdm_Complexity	3779.45±2820.5	5248.81±3082.31	<0.001	<0.001	4078.83±3528.76	6085.27±4178.62	0.12
wavelet-LLH_firstorder_InterquartileRange	129.07±42.94	153.42±48.86	<0.001	<0.001	133.56±56.06	174.06±53.13	0.02
wavelet-HLH_glszm_GrayLevelNonUniformity	31.11±34.14	42.04±36.03	<0.001	<0.001	17.18±11.52	32.64±31.5	0.13
original_shape_SurfaceArea	990.24±855.01	1291.04±853.55	<0.001	<0.001	639.58±470.15	927.25±652.51	0.12
wavelet-HLL_ngtdm_Coarseness	0.01±0.01	0.01±0.01	<0.001	<0.001	0.01±0.01	0.01±0.01	0.09
wavelet-HHH_ngtdm_Coarseness	0.01±0.01	0±0.01	<0.001	<0.001	0.01±0.01	0.01±0.01	0.21
wavelet-HHH_glszm_GrayLevelNonUniformity	29.4±31.61	40.16±34.68	<0.001	<0.001	15.78±11.55	32.15±30.12	0.07
log-sigma-2-mm-3D_glrlm_HighGrayLevelRunEmphasis	160.37±100.29	207.06±101.66	<0.001	<0.001	150.02±84.34	210.09±97.85	0.04
wavelet-LHH_glszm_GrayLevelNonUniformity	32.5±35.12	43.62±37.13	<0.001	<0.001	16.49±11.61	32.19±30.71	0.09
log-sigma-2-mm-3D_glcm_DifferenceVariance	2.47±1.23	3.1±1.32	<0.001	<0.001	3.12±1.8	2.65±1.75	0.37
wavelet-LLH_firstorder_90Percentile	115.77±41.66	136.93±43.74	<0.001	<0.001	118.71±45.02	159.05±52.5	0.01
wavelet-LLL_ngtdm_Coarseness	0.01±0.01	0.01±0.01	<0.001	<0.001	0.02±0.01	0.01±0	<0.001
wavelet-HLH_ngtdm_Coarseness	0.01±0.01	0.01±0.01	<0.001	<0.001	0.01±0.01	0.01±0.01	0.11
original_glcm_DifferenceEntropy	3.92±0.42	4.14±0.41	<0.001	<0.001	3.89±0.78	4.14±0.62	0.26
log-sigma-1-mm-3D_firstorder_10Percentile	-155.56±47.87	-182.56±53.45	<0.001	<0.001	-165.16±74.56	-163.84±63.77	1
wavelet-HLH_firstorder_Energy	11280697.76±19135763.94	16142689.25±20012671.3	<0.001	<0.001	5948009.69±6219189.65	18929592.59±23356514.41	0.04
wavelet-HLH_firstorder_TotalEnergy	11280697.76±19135763.94	16142689.25±20012671.3	<0.001	<0.001	5948009.69±6219189.65	18929592.59±23356514.41	0.04
wavelet-HHL_gldm_DependenceNonUniformity	350.59±446.88	484.15±476.14	<0.001	<0.001	170.69±143.3	394.67±454.77	0.09
wavelet-LHL_glrlm_ShortRunLowGrayLevelEmphasis	0.01±0.01	0±0	<0.001	<0.001	0.01±0.01	0±0	0.04
wavelet-HLL_glrlm_LongRunLowGrayLevelEmphasis	0.01±0.01	0±0	<0.001	<0.001	0.01±0.02	0±0	0.06
log-sigma-2-mm-3D_gldm_HighGrayLevelEmphasis	159.15±101.36	205.76±102.87	<0.001	<0.001	149.54±85.72	208.56±98.39	0.04
wavelet-LLH_glszm_LowGrayLevelZoneEmphasis	0.01±0.02	0.01±0.01	<0.001	<0.001	0.01±0.01	0.01±0	0.08
original_shape_LeastAxisLength	9.92±3.49	11.49±3.45	<0.001	<0.001	8.49±2.29	10.19±3.18	0.05
original_gldm_LargeDependenceLowGrayLevelEmphasis	0.06±0.09	0.05±0.11	<0.001	<0.001	0.22±0.38	0.07±0.07	0.49
wavelet-HHL_ngtdm_Coarseness	0.01±0.01	0.01±0.01	<0.001	<0.001	0.01±0.01	0.01±0.01	0.12
log-sigma-3-mm-3D_glszm_GrayLevelNonUniformityNormalized	0.1±0.05	0.08±0.03	<0.001	<0.001	0.1±0.05	0.11±0.05	0.43
wavelet-LHL_glrlm_LowGrayLevelRunEmphasis	0.01±0.01	0±0	<0.001	<0.001	0.01±0.01	0±0	0.03
wavelet-HHH_gldm_DependenceNonUniformity	212.39±257.8	289.61±285.26	<0.001	<0.001	124.25±90.54	274.6±305.89	0.15
log-sigma-1-mm-3D_ngtdm_Coarseness	0.01±0.01	0.01±0.01	<0.001	<0.001	0.02±0.01	0.01±0.01	0.06
wavelet-LHL_gldm_LowGrayLevelEmphasis	0.01±0.01	0±0	<0.001	<0.001	0.01±0.01	0±0	0.03
wavelet-LHH_ngtdm_Coarseness	0.01±0.01	0.01±0.01	<0.001	<0.001	0.01±0.01	0.01±0.01	0.15
original_shape_MinorAxisLength	12.74±4.55	14.82±4.4	<0.001	<0.001	10.09±2.9	12.87±4.13	0.01
wavelet-LHL_ngtdm_Coarseness	0.01±0.01	0.01±0.01	<0.001	<0.001	0.01±0.01	0.01±0	0.09
log-sigma-2-mm-3D_glcm_Autocorrelation	141.93±98.02	184.22±99.12	<0.001	<0.001	131.58±78.17	180.5±87.34	0.06
wavelet-HHL_glszm_GrayLevelNonUniformity	34.52±37.03	46.32±40.08	<0.001	<0.001	16.6±12.66	33.07±32.72	0.09
original_firstorder_Range	1155.76±333.69	1323.18±299.13	<0.001	<0.001	1090.66±387.62	1338.38±371.04	0.04
original_glcm_DifferenceVariance	29.72±16.74	39.12±19.56	<0.001	<0.001	35.37±25.65	45.84±29.01	0.22
wavelet-HLL_glcm_JointEntropy	8.4±1.04	8.88±0.96	<0.001	<0.001	7.83±1.46	8.59±1.3	0.09
wavelet-LLH_ngtdm_Coarseness	0.01±0.01	0.01±0.01	<0.001	<0.001	0.01±0.01	0.01±0.01	0.13
wavelet-HLH_glszm_SizeZoneNonUniformity	201.25±277.93	282.74±295.36	<0.001	<0.001	108.14±92.02	279.55±321.94	0.09
wavelet-LLL_glcm_MaximumProbability	0.01±0.01	0±0	<0.001	<0.001	0.01±0	0±0	0.24
wavelet-LLH_glszm_SmallAreaLowGrayLevelEmphasis	0.01±0.01	0.01±0	<0.001	<0.001	0.01±0.01	0.01±0	0.08
log-sigma-2-mm-3D_ngtdm_Coarseness	0.02±0.01	0.01±0.01	<0.001	<0.001	0.03±0.01	0.02±0.01	0.01
wavelet-HLH_glszm_ZoneEntropy	5.42±0.57	5.68±0.44	<0.001	<0.001	5.19±0.78	5.67±0.57	0.03
log-sigma-2-mm-3D_glcm_DifferenceEntropy	2.4±0.34	2.57±0.33	<0.001	<0.001	2.39±0.44	2.63±0.49	0.1
wavelet-HHH_glrlm_RunLengthNonUniformity	1121.43±1371.2	1527.09±1478.6	<0.001	<0.001	527.87±436.62	1176.48±1315.43	0.1
log-sigma-3-mm-3D_glcm_ClusterShade	28.35±213.1	-98.79±340.99	<0.001	<0.001	15.75±223.22	27.99±110.62	0.7
wavelet-HLL_glszm_GrayLevelNonUniformity	31.45±33.15	41.58±34.19	<0.001	<0.001	15.43±13.12	28.89±29.38	0.06
log-sigma-3-mm-3D_glcm_Id	0.53±0.08	0.49±0.07	<0.001	<0.001	0.54±0.08	0.47±0.1	0.02
wavelet-LHL_glszm_GrayLevelNonUniformity	32.05±33.82	41.98±34.98	<0.001	<0.001	15.45±13.28	29.26±28.71	0.04
log-sigma-1-mm-3D_glszm_LowGrayLevelZoneEmphasis	0.02±0.02	0.01±0.01	<0.001	<0.001	0.02±0.02	0.01±0.01	0.15
log-sigma-3-mm-3D_glcm_Idm	0.47±0.1	0.42±0.09	<0.001	<0.001	0.48±0.1	0.4±0.13	0.02
log-sigma-2-mm-3D_glszm_SmallAreaLowGrayLevelEmphasis	0.01±0.01	0.01±0	<0.001	<0.001	0.01±0.01	0.01±0.01	0.6
wavelet-LLH_glcm_MaximumProbability	0.02±0.01	0.02±0.01	<0.001	<0.001	0.03±0.02	0.02±0.01	0.34
original_firstorder_Maximum	123.7±272.18	255.06±215.62	<0.001	<0.001	98.21±309.77	283.38±294.5	0.06
wavelet-LHL_glrlm_LongRunLowGrayLevelEmphasis	0.01±0.01	0±0	<0.001	<0.001	0.01±0.01	0±0	0.04
original_glcm_Contrast	68.08±37	89.86±46.25	<0.001	<0.001	87.64±66.09	107.12±70.95	0.32
original_ngtdm_Coarseness	0.01±0.01	0.01±0.01	<0.001	<0.001	0.01±0.01	0.01±0.01	0.05
original_shape_Maximum3DDiameter	21.73±15.5	25.93±26.2	<0.001	<0.001	17.3±5.76	19.87±7.17	0.25
wavelet-LLH_firstorder_Range	915.52±328.56	1077.14±319.39	<0.001	<0.001	842.41±293.91	1119.16±299.91	<0.001
log-sigma-1-mm-3D_glcm_InverseVariance	0.32±0.06	0.29±0.06	<0.001	<0.001	0.31±0.09	0.3±0.08	0.58
log-sigma-2-mm-3D_glcm_JointAverage	10.81±3.86	12.54±3.58	<0.001	<0.001	10.51±3.46	12.3±3.61	0.11
log-sigma-2-mm-3D_glcm_SumAverage	21.62±7.72	25.08±7.15	<0.001	<0.001	21.03±6.92	24.59±7.23	0.11
wavelet-LHH_glszm_SizeZoneNonUniformity	209.26±276.1	296.92±319.62	<0.001	<0.001	115.89±107.18	278.71±303.29	0.07
wavelet-LLH_glcm_Contrast	34.76±23.87	44.84±24.77	<0.001	<0.001	41.38±28.62	56.72±30.13	0.09
wavelet-LLH_glcm_DifferenceAverage	4.09±1.35	4.73±1.36	<0.001	<0.001	4.38±1.77	5.46±1.52	0.05
log-sigma-2-mm-3D_glszm_GrayLevelVariance	19.11±8.84	22.82±8.03	<0.001	<0.001	18.03±8.26	26.44±12.1	0.01
log-sigma-1-mm-3D_glcm_Id	0.4±0.06	0.37±0.06	<0.001	<0.001	0.4±0.1	0.38±0.08	0.61
original_shape_MajorAxisLength	16.53±7.04	19.22±6.51	<0.001	<0.001	14.12±5.06	15.38±5.44	0.38
log-sigma-1-mm-3D_gldm_SmallDependenceHighGrayLevelEmphasis	75.23±57.61	101.9±63.89	<0.001	<0.001	66.71±45.62	101.28±70.74	0.12
wavelet-LHH_firstorder_Energy	11468947.25±18228800.48	16674545.91±20932099.8	<0.001	<0.001	8063327.33±10691553.27	19005518.93±23006150.68	0.08
wavelet-LHH_firstorder_TotalEnergy	11468947.25±18228800.48	16674545.91±20932099.8	<0.001	<0.001	8063327.33±10691553.27	19005518.93±23006150.68	0.08
wavelet-LLH_gldm_SmallDependenceHighGrayLevelEmphasis	186.01±154.5	257.99±186.15	<0.001	<0.001	189.86±152.42	290.31±144.68	0.04
wavelet-LHL_glcm_SumEntropy	5.12±0.5	5.36±0.51	<0.001	<0.001	4.98±0.91	5.35±0.68	0.26
wavelet-LHL_glcm_JointEnergy	0.01±0	0±0	<0.001	<0.001	0.01±0.01	0±0	0.15
original_shape_SurfaceVolumeRatio	0.73±0.2	0.64±0.18	<0.001	<0.001	0.83±0.16	0.69±0.14	<0.001
log-sigma-1-mm-3D_glcm_Idm	0.32±0.07	0.29±0.07	<0.001	<0.001	0.33±0.12	0.3±0.09	0.63
original_shape_Maximum2DDiameterColumn	18.05±7.14	21.15±7.2	<0.001	<0.001	14.84±5.12	18.09±6.72	0.08
wavelet-HHH_glrlm_GrayLevelNonUniformity	258.21±304.91	351.2±314.51	<0.001	<0.001	161.44±212.87	189.24±166.73	0.34
original_firstorder_Kurtosis	4.09±2.35	3.39±2.04	<0.001	<0.001	4.1±2.75	4.16±1.64	0.21
wavelet-LHL_glrlm_RunEntropy	4.9±0.42	5.1±0.44	<0.001	<0.001	4.81±0.76	5.11±0.6	0.26
wavelet-HHL_gldm_DependenceEntropy	6.01±0.36	6.16±0.31	<0.001	<0.001	5.85±0.47	6.11±0.42	0.05
wavelet-LLH_glcm_DifferenceVariance	15.51±10.62	19.71±11.27	<0.001	<0.001	17.58±12.05	24.61±12.52	0.07
wavelet-LHL_gldm_LargeDependenceHighGrayLevelEmphasis	8526.48±9848.27	10119.48±6073.17	<0.001	<0.001	6642.38±4767.52	9681.89±5153.99	0.04
wavelet-LLH_glrlm_LongRunLowGrayLevelEmphasis	0.01±0.02	0.01±0	<0.001	<0.001	0.01±0.01	0.01±0	0.04
log-sigma-2-mm-3D_glrlm_LongRunHighGrayLevelEmphasis	261.32±201.19	322.59±183.02	<0.001	<0.001	235.06±144.33	300.25±134.9	0.15
original_glcm_DifferenceAverage	5.9±1.68	6.79±1.91	<0.001	<0.001	6.47±3.15	7.23±2.9	0.4
original_glszm_GrayLevelNonUniformity	27.78±27.21	34.82±26.35	<0.001	<0.001	14.58±11.78	27.92±28.2	0.03
wavelet-LHL_glszm_GrayLevelNonUniformityNormalized	0.04±0.01	0.04±0.01	<0.001	<0.001	0.05±0.03	0.04±0.02	0.32
wavelet-LLH_glrlm_ShortRunHighGrayLevelEmphasis	500.08±338.5	648.86±371.7	<0.001	<0.001	459.39±296.52	657.66±285.18	0.04
log-sigma-2-mm-3D_glcm_Contrast	6.82±3.94	8.32±3.87	<0.001	<0.001	9.14±5.76	7.4±5.52	0.25
wavelet-HHL_glszm_SizeZoneNonUniformity	300.66±422.2	419.99±455.24	<0.001	<0.001	147.7±142.03	375.73±451.99	0.1
wavelet-LLH_glrlm_LowGrayLevelRunEmphasis	0.01±0.01	0±0	<0.001	<0.001	0.01±0.01	0±0	0.04
wavelet-LLH_glcm_Id	0.34±0.06	0.31±0.06	<0.001	<0.001	0.33±0.09	0.3±0.06	0.37
log-sigma-1-mm-3D_glszm_SmallAreaHighGrayLevelEmphasis	184.23±126.71	226.79±110.93	<0.001	<0.001	146.58±74.85	217.88±134.57	0.08
wavelet-LLH_glrlm_ShortRunLowGrayLevelEmphasis	0.01±0.01	0±0	<0.001	<0.001	0.01±0.01	0±0	0.04
wavelet-LLH_glszm_SmallAreaHighGrayLevelEmphasis	357.07±246.93	466.69±286.03	<0.001	<0.001	336±220.39	480.59±212.92	0.04
wavelet-LLH_glszm_HighGrayLevelZoneEmphasis	533.96±349.65	688.28±392.84	<0.001	<0.001	487.45±304.64	693.85±294.91	0.03
wavelet-LLH_firstorder_Minimum	-518.82±193.8	-605.81±176.9	<0.001	<0.001	-494.58±183.02	-613.39±139.65	0.03
original_glcm_MaximumProbability	0.01±0.01	0.01±0.01	<0.001	<0.001	0.02±0.01	0.01±0.01	0.2
wavelet-LLH_gldm_LargeDependenceLowGrayLevelEmphasis	0.09±0.27	0.04±0.04	<0.001	<0.001	0.11±0.19	0.03±0.03	0.03
wavelet-LLH_glrlm_HighGrayLevelRunEmphasis	528.62±353.4	682.58±385.25	<0.001	<0.001	482.98±306.05	685.88±295.58	0.04
wavelet-LLH_gldm_HighGrayLevelEmphasis	528.32±353.61	682.27±384.74	<0.001	<0.001	482.77±306.15	685.38±295.59	0.04
wavelet-HHH_gldm_GrayLevelNonUniformity	344.87±432.04	472.53±473.26	<0.001	<0.001	235.57±340.59	248.77±234.34	0.4
wavelet-LLH_gldm_LowGrayLevelEmphasis	0.01±0.01	0±0	<0.001	<0.001	0.01±0.01	0±0	0.04
wavelet-LLH_glcm_Autocorrelation	505.8±344.53	653.44±373.46	<0.001	<0.001	456.95±293.94	643.56±286.85	0.05
wavelet-HLL_glcm_JointEnergy	0.01±0	0±0	<0.001	<0.001	0.01±0.01	0.01±0.01	0.13
wavelet-LLH_glcm_InverseVariance	0.26±0.06	0.23±0.06	<0.001	<0.001	0.25±0.09	0.22±0.07	0.43
log-sigma-2-mm-3D_glrlm_LongRunLowGrayLevelEmphasis	0.05±0.08	0.03±0.03	<0.001	<0.001	0.05±0.04	0.04±0.05	0.32
wavelet-LHL_glrlm_LongRunHighGrayLevelEmphasis	1520.87±1528.59	1925.09±1267.1	<0.001	<0.001	1430.96±1353.63	2230.14±1586.34	0.07
wavelet-HLL_gldm_LargeDependenceHighGrayLevelEmphasis	8865.18±7616.29	11423.18±8288.59	<0.001	<0.001	5970.09±3820.64	11805.57±8500.44	0.01
log-sigma-3-mm-3D_gldm_SmallDependenceLowGrayLevelEmphasis	0±0	0±0	<0.001	<0.001	0±0	0±0	0.1
log-sigma-1-mm-3D_gldm_LargeDependenceLowGrayLevelEmphasis	0.21±0.39	0.09±0.1	<0.001	<0.001	0.48±0.87	0.12±0.14	0.07
wavelet-LHH_glrlm_GrayLevelNonUniformity	177.46±214.44	231.46±206.73	<0.001	<0.001	108.37±131.99	140.9±141.43	0.34
wavelet-LHH_glszm_ZoneEntropy	5.41±0.6	5.66±0.44	<0.001	<0.001	5.28±0.8	5.65±0.53	0.15
log-sigma-3-mm-3D_glrlm_RunLengthNonUniformityNormalized	0.72±0.08	0.76±0.07	<0.001	<0.001	0.75±0.09	0.72±0.1	0.22
wavelet-LLH_firstorder_Maximum	396.69±158.15	471.33±168	<0.001	<0.001	347.83±134.37	505.77±179.04	<0.001
log-sigma-2-mm-3D_glrlm_LowGrayLevelRunEmphasis	0.03±0.03	0.02±0.02	<0.001	<0.001	0.03±0.02	0.02±0.02	0.18
wavelet-HLL_firstorder_Range	1438.91±653.12	1708.53±608.6	<0.001	<0.001	1202.95±616.87	1820.29±881.99	0.01
log-sigma-2-mm-3D_glrlm_ShortRunLowGrayLevelEmphasis	0.02±0.02	0.01±0.01	<0.001	<0.001	0.02±0.02	0.02±0.02	0.19
wavelet-LLH_glcm_JointAverage	20.97±7.82	24.39±7.12	<0.001	<0.001	20.04±7.23	24.62±5.61	0.03
wavelet-LLH_glcm_SumAverage	41.94±15.64	48.79±14.25	<0.001	<0.001	40.07±14.46	49.23±11.22	0.03
wavelet-HLL_glszm_GrayLevelNonUniformityNormalized	0.04±0.01	0.04±0.01	<0.001	<0.001	0.05±0.03	0.04±0.02	0.2
log-sigma-1-mm-3D_glszm_SmallAreaLowGrayLevelEmphasis	0.01±0.01	0.01±0.01	<0.001	<0.001	0.01±0.01	0.01±0.01	0.14
wavelet-LLH_glcm_Idm	0.26±0.07	0.23±0.06	<0.001	<0.001	0.25±0.09	0.21±0.07	0.42
wavelet-LLH_gldm_SmallDependenceLowGrayLevelEmphasis	0±0	0±0	<0.001	<0.001	0±0	0±0	0.05
wavelet-LHL_ngtdm_Complexity	6642.08±7578.54	10145.79±9382.6	<0.001	<0.001	7411.54±8332.86	12587.14±12090.82	0.11
log-sigma-3-mm-3D_glrlm_ShortRunEmphasis	0.87±0.04	0.89±0.04	<0.001	<0.001	0.88±0.05	0.86±0.06	0.28
wavelet-LHL_glcm_Autocorrelation	1271.38±1310.08	1627.3±1125.15	<0.001	<0.001	1203.59±1202.38	1923.09±1432.49	0.06
log-sigma-3-mm-3D_firstorder_Skewness	0±0.49	-0.2±0.43	<0.001	<0.001	-0.13±0.42	-0.09±0.25	0.7
wavelet-HLL_glcm_SumEntropy	5.13±0.52	5.34±0.5	<0.001	<0.001	4.93±0.84	5.3±0.73	0.13
wavelet-LLH_glrlm_LongRunHighGrayLevelEmphasis	664.11±426.76	841.96±451.14	<0.001	<0.001	594.85±349.84	813.19±344.45	0.05
wavelet-LHL_glcm_JointAverage	32.05±15.49	37.65±14.24	<0.001	<0.001	30.08±17.47	40.11±18.17	0.06
wavelet-LHL_glcm_SumAverage	64.1±30.99	75.3±28.47	<0.001	<0.001	60.17±34.94	80.21±36.34	0.06
wavelet-HLL_glrlm_RunEntropy	4.9±0.44	5.09±0.43	<0.001	<0.001	4.76±0.69	5.08±0.61	0.16
log-sigma-1-mm-3D_glszm_HighGrayLevelZoneEmphasis	307.16±206.12	366.19±169.93	<0.001	<0.001	236.61±115.42	356.07±212.59	0.05
wavelet-LHL_glszm_HighGrayLevelZoneEmphasis	1332.77±1330.68	1705.35±1158.95	<0.001	<0.001	1289.76±1267.29	2013.36±1480.47	0.06
original_glszm_LargeAreaLowGrayLevelEmphasis	0.23±0.79	0.16±0.57	<0.001	<0.001	2.73±11.11	0.17±0.25	0.57
wavelet-LHL_glszm_SmallAreaHighGrayLevelEmphasis	990.53±1017.49	1293.19±927.59	<0.001	<0.001	1015.72±1035.33	1607.3±1238.43	0.04
wavelet-HHL_firstorder_Energy	22233932.18±43638530.1	30933902.49±40082844.45	<0.001	<0.001	11945402.38±14246872.98	34029685.99±46375756.04	0.1
wavelet-HHL_firstorder_TotalEnergy	22233932.18±43638530.1	30933902.49±40082844.45	<0.001	<0.001	11945402.38±14246872.98	34029685.99±46375756.04	0.1
wavelet-LHL_gldm_HighGrayLevelEmphasis	1324.39±1329.81	1693.92±1157.14	<0.001	<0.001	1284.73±1270.14	2013.45±1489.53	0.06
wavelet-LHL_glrlm_HighGrayLevelRunEmphasis	1324.98±1329.93	1694.63±1157.26	<0.001	<0.001	1285.05±1269.97	2013.48±1489.03	0.06
wavelet-LHL_firstorder_Minimum	-792.27±385.41	-932.03±356.4	<0.001	<0.001	-746.92±447.16	-990.04±457.63	0.07
wavelet-LLL_ngtdm_Contrast	0.61±0.36	0.74±0.35	<0.001	<0.001	0.82±0.51	0.67±0.43	0.33
wavelet-LHL_glrlm_ShortRunHighGrayLevelEmphasis	1280.98±1286.12	1642.88±1131.97	<0.001	<0.001	1252.44±1249.16	1964.02±1465.42	0.07
wavelet-LHL_glcm_MaximumProbability	0.01±0.01	0.01±0.01	<0.001	<0.001	0.03±0.02	0.01±0.01	0.13
original_ngtdm_Contrast	0.27±0.14	0.34±0.17	<0.001	<0.001	0.39±0.25	0.35±0.23	0.81
wavelet-LHH_gldm_GrayLevelNonUniformity	216.05±275.12	280.04±268.62	<0.001	<0.001	141.54±183.88	168.1±171.6	0.4
wavelet-HHL_glrlm_GrayLevelNonUniformity	144.77±175.39	192.24±185.36	<0.001	<0.001	108.65±147.35	120.43±104.04	0.37
log-sigma-2-mm-3D_gldm_LowGrayLevelEmphasis	0.03±0.03	0.02±0.02	<0.001	<0.001	0.03±0.02	0.02±0.02	0.17
wavelet-HHH_glszm_SizeZoneNonUniformity	135.22±182.84	185.67±211.8	<0.001	<0.001	83.91±79.44	212.55±253.64	0.1
wavelet-LLL_glcm_Id	0.18±0.04	0.16±0.03	<0.001	<0.001	0.18±0.06	0.17±0.04	0.99
wavelet-HLL_glrlm_LongRunHighGrayLevelEmphasis	1573.76±1370.57	2023.93±1527.86	<0.001	<0.001	1144.07±964.22	2499.58±2310.68	0.03
log-sigma-1-mm-3D_glrlm_LowGrayLevelRunEmphasis	0.01±0.01	0.01±0.01	<0.001	<0.001	0.02±0.02	0.01±0.01	0.07
log-sigma-2-mm-3D_glszm_SmallAreaEmphasis	0.46±0.06	0.49±0.06	<0.001	<0.001	0.48±0.06	0.51±0.07	0.07
log-sigma-1-mm-3D_glrlm_ShortRunLowGrayLevelEmphasis	0.01±0.01	0.01±0.01	<0.001	<0.001	0.02±0.02	0.01±0	0.09
log-sigma-1-mm-3D_glrlm_LongRunLowGrayLevelEmphasis	0.02±0.02	0.01±0.01	<0.001	<0.001	0.03±0.03	0.01±0.01	0.08
wavelet-LHL_firstorder_Range	1410.38±629.55	1673.05±633.21	<0.001	<0.001	1314.4±743.3	1769.77±924.55	0.09
original_glszm_SmallAreaEmphasis	0.7±0.05	0.72±0.05	<0.001	<0.001	0.71±0.11	0.73±0.08	0.75
wavelet-HLL_ngtdm_Complexity	7032.58±7716.29	9528.69±8292.56	<0.001	<0.001	5612.29±6324.56	12522.8±12642.12	0.05
wavelet-HLH_glrlm_GrayLevelNonUniformity	179.21±202.92	236.9±212.71	<0.001	<0.001	110.54±127.37	139.07±124.11	0.38
log-sigma-3-mm-3D_glszm_LargeAreaLowGrayLevelEmphasis	67.3±109.78	46.35±112.77	<0.001	<0.001	34.16±71.99	182.68±537.21	0.04
original_glszm_LargeAreaHighGrayLevelEmphasis	9164.55±29639.5	26196.56±76351.41	<0.001	<0.001	6280.52±10085.62	5392.99±7437.33	0.86
original_shape_Sphericity	0.69±0.09	0.66±0.07	<0.001	<0.001	0.7±0.07	0.68±0.07	0.32
log-sigma-3-mm-3D_glszm_SmallAreaLowGrayLevelEmphasis	0.01±0.01	0.01±0.01	<0.001	<0.001	0.01±0.01	0.01±0.01	0.52
log-sigma-1-mm-3D_gldm_LowGrayLevelEmphasis	0.01±0.01	0.01±0.01	<0.001	<0.001	0.02±0.02	0.01±0.01	0.06
wavelet-HLL_firstorder_Minimum	-808.29±384.3	-952.68±367.57	<0.001	<0.001	-657.95±361	-1038.78±522.86	0.01
log-sigma-2-mm-3D_glcm_Correlation	0.73±0.08	0.77±0.05	<0.001	<0.001	0.71±0.08	0.75±0.06	0.09
log-sigma-2-mm-3D_glcm_DifferenceAverage	1.95±0.6	2.16±0.56	<0.001	<0.001	2.25±0.83	1.98±0.81	0.27
wavelet-HLH_glrlm_RunEntropy	3.89±0.38	4.04±0.37	<0.001	<0.001	3.9±0.62	4.21±0.55	0.05
wavelet-HLL_glszm_HighGrayLevelZoneEmphasis	1378.63±1220.1	1778.19±1372.17	<0.001	<0.001	1028.66±912.16	2254.35±2135.6	0.05
wavelet-HLL_firstorder_Maximum	630.62±297.68	755.85±303.26	<0.001	<0.001	543.35±283.6	784.5±409.22	0.04
wavelet-HLL_gldm_HighGrayLevelEmphasis	1370.17±1217.79	1766.13±1369.84	<0.001	<0.001	1013.26±915.96	2234.6±2126.51	0.04
wavelet-HLL_glszm_SmallAreaHighGrayLevelEmphasis	1024.03±944.59	1342.29±1069.63	<0.001	<0.001	806.44±754.6	1771.57±1712.6	0.03
wavelet-HLL_glrlm_HighGrayLevelRunEmphasis	1370.8±1218.02	1766.91±1369.96	<0.001	<0.001	1014.34±915.76	2236.1±2127.15	0.04
wavelet-HLL_glcm_Autocorrelation	1314.02±1189.05	1697.89±1345.29	<0.001	<0.001	951.32±868.81	2145.38±2078.15	0.04
wavelet-LHL_gldm_SmallDependenceHighGrayLevelEmphasis	660.18±697.5	891.39±710.26	<0.001	<0.001	763.92±836.11	1204.88±1017.27	0.07
wavelet-HLL_glcm_JointAverage	32.7±15.5	38.43±14.66	<0.001	<0.001	27.29±14.42	41.36±21.32	0.03
wavelet-HLL_glcm_SumAverage	65.4±30.99	76.85±29.32	<0.001	<0.001	54.59±28.85	82.73±42.64	0.03
log-sigma-3-mm-3D_glszm_SmallAreaEmphasis	0.38±0.08	0.41±0.06	<0.001	<0.001	0.42±0.08	0.39±0.09	0.38
wavelet-LHH_gldm_SmallDependenceLowGrayLevelEmphasis	0.01±0	0±0	<0.001	<0.001	0.01±0	0±0	0.04
wavelet-HHH_glszm_LargeAreaHighGrayLevelEmphasis	168762.88±359044.93	218972.77±289513.28	<0.001	<0.001	99846.93±206892.91	77566.63±116242.68	0.66
wavelet-HLL_gldm_LargeDependenceLowGrayLevelEmphasis	0.03±0.08	0.02±0.03	<0.001	<0.001	0.14±0.32	0.02±0.04	0.05
wavelet-LHL_firstorder_Maximum	618.11±281.68	741.02±308.28	<0.001	<0.001	567.48±319.7	779.73±538.94	0.22
wavelet-HLL_glrlm_ShortRunHighGrayLevelEmphasis	1325.39±1183.68	1709.82±1333.84	<0.001	<0.001	986.34±902.94	2176.47±2082.94	0.04
log-sigma-1-mm-3D_glszm_SmallAreaEmphasis	0.58±0.05	0.6±0.05	<0.001	<0.001	0.59±0.07	0.6±0.04	0.99
wavelet-LHL_gldm_LargeDependenceLowGrayLevelEmphasis	0.04±0.12	0.02±0.03	<0.001	<0.001	0.1±0.18	0.02±0.03	0.04
wavelet-HHL_gldm_GrayLevelNonUniformity	174.12±227.76	229.69±246.98	<0.001	<0.001	149.9±224.85	148.21±143.51	0.45
wavelet-LHL_firstorder_Entropy	4.61±0.51	4.81±0.54	<0.001	<0.001	4.47±0.99	4.84±0.74	0.27
wavelet-HLH_gldm_GrayLevelNonUniformity	219.24±257.06	290.44±283.2	<0.001	<0.001	146.2±181.45	170.62±162.04	0.52
log-sigma-3-mm-3D_gldm_SmallDependenceEmphasis	0.09±0.04	0.11±0.05	<0.001	<0.001	0.1±0.04	0.13±0.07	0.02
wavelet-HHL_glszm_ZoneEntropy	5.64±0.61	5.85±0.51	<0.001	<0.001	5.21±1	5.68±0.75	0.1
wavelet-LHL_glcm_ClusterTendency	114.09±71.51	151.91±96.43	<0.001	<0.001	148.38±129.17	188.08±141.98	0.34
wavelet-LHL_glszm_LargeAreaHighGrayLevelEmphasis	33554.32±138660.65	32998.86±73751.04	<0.001	<0.001	39427.45±101379.46	20621.59±22770.25	0.43
wavelet-HLH_glszm_SmallAreaLowGrayLevelEmphasis	0.02±0.03	0.02±0.02	<0.001	<0.001	0.03±0.03	0.02±0.02	0.03
wavelet-HLH_gldm_SmallDependenceLowGrayLevelEmphasis	0.01±0.01	0±0	<0.001	<0.001	0.01±0	0±0	0.02
wavelet-LLL_glszm_SmallAreaEmphasis	0.81±0.05	0.82±0.04	<0.001	<0.001	0.81±0.08	0.82±0.05	0.93
wavelet-LLL_glszm_SizeZoneNonUniformityNormalized	0.61±0.07	0.63±0.07	<0.001	<0.001	0.61±0.13	0.65±0.08	0.19
log-sigma-1-mm-3D_glrlm_ShortRunHighGrayLevelEmphasis	281.7±201.9	335.43±169.15	<0.001	<0.001	210.56±118.18	333.57±205.81	0.04
wavelet-HLL_glrlm_GrayLevelNonUniformity	82.56±94.67	107.12±98.84	<0.001	<0.001	56.67±67.32	72.76±65.12	0.31
log-sigma-1-mm-3D_glszm_SizeZoneNonUniformityNormalized	0.32±0.05	0.34±0.05	<0.001	<0.001	0.32±0.06	0.35±0.04	0.09
wavelet-LHL_glszm_GrayLevelVariance	70.97±40.03	90.34±49.46	<0.001	<0.001	86.53±70.72	108.55±73.42	0.39
log-sigma-1-mm-3D_glrlm_HighGrayLevelRunEmphasis	304.96±219.18	359.8±180.06	<0.001	<0.001	226.07±125.62	357.46±219.94	0.03
wavelet-LHL_glrlm_GrayLevelNonUniformity	83.22±101.74	104.19±96.27	<0.001	<0.001	58.33±75.14	67.95±60.29	0.32
wavelet-LLL_firstorder_Minimum	-2654.01±193.65	-2740.45±321.63	<0.001	<0.001	-2590.85±118.6	-2726.75±233	0.01
log-sigma-1-mm-3D_gldm_HighGrayLevelEmphasis	304.78±219.88	359.5±180.66	<0.001	<0.001	225.27±126.33	357.42±220.29	0.03
wavelet-HLL_gldm_SmallDependenceHighGrayLevelEmphasis	684.91±672.95	908.94±779.96	<0.001	<0.001	586.18±617.52	1285.3±1297.11	0.05
log-sigma-2-mm-3D_gldm_LargeDependenceLowGrayLevelEmphasis	1.28±3.72	0.61±1.01	<0.001	<0.001	0.97±1.3	0.94±1.64	0.38
wavelet-HLL_glszm_LargeAreaHighGrayLevelEmphasis	29021.22±84131.4	42027.9±87060.5	<0.001	<0.001	38893.25±107455.45	50465.89±128445.6	0.15
wavelet-LHL_gldm_GrayLevelNonUniformity	91.87±118.43	114.1±109.25	<0.001	<0.001	68.57±94.25	74.16±65.73	0.38
wavelet-HLL_gldm_GrayLevelNonUniformity	91.34±108.81	118.25±114.21	<0.001	<0.001	67.49±86.88	80.58±73.84	0.4
wavelet-LHL_glrlm_GrayLevelNonUniformityNormalized	0.05±0.02	0.05±0.02	<0.001	<0.001	0.07±0.05	0.05±0.03	0.38
log-sigma-1-mm-3D_gldm_SmallDependenceEmphasis	0.23±0.07	0.26±0.08	<0.001	<0.001	0.25±0.11	0.26±0.09	0.81
log-sigma-1-mm-3D_glcm_Autocorrelation	288.07±218.25	338.61±177.91	<0.001	<0.001	203.97±120.7	335.38±217.02	0.03
wavelet-LHL_glcm_ClusterProminence	99686.92±142126.82	161756.27±194607.56	<0.001	<0.001	174613.91±226887.15	254255.1±304266.78	0.27
wavelet-HHL_gldm_SmallDependenceLowGrayLevelEmphasis	0.01±0	0±0	<0.001	<0.001	0.01±0.01	0±0	0.18
wavelet-HHH_glcm_Imc1	-0.04±0.04	-0.03±0.02	<0.001	<0.001	-0.07±0.05	-0.06±0.05	0.84
wavelet-LLL_firstorder_Kurtosis	3.59±1.95	3.06±1.63	<0.001	<0.001	3.77±2.65	3.81±1.26	0.15
wavelet-HLH_glszm_LowGrayLevelZoneEmphasis	0.03±0.04	0.02±0.03	<0.001	<0.001	0.05±0.07	0.02±0.03	0.04
wavelet-LLH_glcm_Correlation	0.24±0.08	0.26±0.07	<0.001	<0.001	0.22±0.08	0.21±0.06	0.85
wavelet-LHH_gldm_LargeDependenceHighGrayLevelEmphasis	2704.29±1851.19	3167.51±1727.46	<0.001	<0.001	2092.38±1205.12	2629.81±959.89	0.05
wavelet-HLH_glcm_Imc1	-0.08±0.04	-0.06±0.03	<0.001	<0.001	-0.1±0.05	-0.1±0.06	0.79
log-sigma-3-mm-3D_glrlm_GrayLevelNonUniformity	117.83±125.78	139.79±112.26	<0.001	<0.001	59.77±45.73	127.01±150.18	0.05
wavelet-LHL_firstorder_Uniformity	0.05±0.02	0.05±0.02	<0.001	<0.001	0.07±0.05	0.05±0.03	0.37
log-sigma-1-mm-3D_glcm_JointAverage	15.59±6.25	17.53±4.75	<0.001	<0.001	13.69±4.81	16.49±5.88	0.09
log-sigma-1-mm-3D_glcm_SumAverage	31.18±12.51	35.06±9.51	<0.001	<0.001	27.38±9.61	32.98±11.76	0.09
wavelet-HLL_firstorder_Entropy	4.6±0.54	4.79±0.53	<0.001	<0.001	4.4±0.91	4.78±0.78	0.17
wavelet-HHH_firstorder_Energy	4619221.33±8124984.77	6316584.83±9046519.61	<0.001	<0.001	3642674.7±4430111.48	9969133.32±13313496.25	0.1
wavelet-HHH_firstorder_TotalEnergy	4619221.33±8124984.77	6316584.83±9046519.61	<0.001	<0.001	3642674.7±4430111.48	9969133.32±13313496.25	0.1
log-sigma-2-mm-3D_gldm_SmallDependenceLowGrayLevelEmphasis	0±0	0±0	<0.001	<0.001	0±0	0±0	0.35
wavelet-HLL_glszm_GrayLevelVariance	75.7±47.81	89.98±46.36	<0.001	<0.001	72.81±52.43	112.18±78.61	0.09
wavelet-LLL_glcm_InverseVariance	0.1±0.03	0.09±0.03	<0.001	<0.001	0.1±0.05	0.1±0.04	0.99
wavelet-HLH_glrlm_ShortRunLowGrayLevelEmphasis	0.02±0.02	0.01±0.01	<0.001	<0.001	0.03±0.04	0.01±0.01	0.03
wavelet-HLH_glcm_JointEntropy	6.39±1.07	6.76±1.05	<0.001	<0.001	6.24±1.74	7.06±1.55	0.06
wavelet-LHL_firstorder_10Percentile	-216.3±71.73	-247.66±84.86	<0.001	<0.001	-231.01±139.03	-267.04±131.35	0.37
wavelet-LHL_glcm_DifferenceEntropy	4±0.53	4.19±0.55	<0.001	<0.001	3.86±1	4.25±0.8	0.2
wavelet-LHL_glcm_SumSquares	51.53±33.38	67.63±44.07	<0.001	<0.001	70.31±65.14	89.04±70.74	0.32
wavelet-LHH_glszm_SmallAreaLowGrayLevelEmphasis	0.02±0.02	0.02±0.02	<0.001	<0.001	0.03±0.03	0.01±0.01	0.09
log-sigma-1-mm-3D_glrlm_LongRunHighGrayLevelEmphasis	423.52±314.95	481.73±239.76	<0.001	<0.001	305.58±168.68	474.24±289.75	0.03
wavelet-LLH_glrlm_GrayLevelNonUniformity	116.62±140.39	140.21±125.07	<0.001	<0.001	60.67±57.86	98.96±106.36	0.21
wavelet-HLH_gldm_LowGrayLevelEmphasis	0.02±0.02	0.01±0.02	<0.001	<0.001	0.03±0.05	0.01±0.01	0.03
wavelet-HLH_glrlm_LowGrayLevelRunEmphasis	0.02±0.02	0.01±0.02	<0.001	<0.001	0.03±0.05	0.01±0.01	0.03
wavelet-HLL_glcm_MaximumProbability	0.02±0.01	0.01±0.01	<0.001	<0.001	0.03±0.03	0.02±0.02	0.17
wavelet-HLH_gldm_LargeDependenceHighGrayLevelEmphasis	3006.88±2031.33	3628.74±2191.26	<0.001	<0.001	2224.49±1656.2	3387.31±1922.06	0.01
wavelet-LHL_glrlm_GrayLevelVariance	53.08±33.31	68.94±43.37	<0.001	<0.001	70.73±64.57	87.95±68.68	0.33
wavelet-LHL_firstorder_Variance	32358.34±20521.06	42093.85±26816.52	<0.001	<0.001	43489.08±40080.68	53972.36±42645.9	0.31
wavelet-LHL_gldm_GrayLevelVariance	51.85±32.83	67.42±42.9	<0.001	<0.001	69.63±64.1	86.44±68.23	0.31
wavelet-LHL_firstorder_90Percentile	182.66±64.22	209.67±75.69	<0.001	<0.001	193.56±116.91	244.95±112.91	0.16
wavelet-LLL_glcm_Idm	0.1±0.03	0.09±0.03	<0.001	<0.001	0.1±0.05	0.09±0.03	1
wavelet-LHL_firstorder_RootMeanSquared	171.74±56.65	195.35±65.39	<0.001	<0.001	182.85±104.35	213.71±95.64	0.31
log-sigma-2-mm-3D_glrlm_GrayLevelNonUniformity	124.23±136.48	147.28±125.71	<0.001	<0.001	61.24±53.84	126.15±147.8	0.06
log-sigma-1-mm-3D_glszm_ZonePercentage	0.27±0.09	0.3±0.1	<0.001	<0.001	0.29±0.14	0.3±0.12	0.88
wavelet-LHL_firstorder_MeanAbsoluteDeviation	126.81±41.05	144.29±49.01	<0.001	<0.001	137.67±81.1	157.93±73.38	0.42
wavelet-HLH_glszm_GrayLevelNonUniformityNormalized	0.09±0.04	0.08±0.03	<0.001	<0.001	0.11±0.08	0.07±0.04	0.06
log-sigma-1-mm-3D_glcm_Correlation	0.42±0.07	0.45±0.06	<0.001	<0.001	0.45±0.07	0.42±0.06	0.12
log-sigma-1-mm-3D_glrlm_GrayLevelNonUniformity	129.65±141	156.49±133.23	<0.001	<0.001	72.04±68.1	120.33±120.99	0.15
wavelet-HLH_glrlm_LongRunHighGrayLevelEmphasis	245.34±173.05	313.87±208.28	<0.001	<0.001	239.78±221.2	434.03±303.45	0.02
wavelet-HLL_glcm_Idmn	0.97±0.01	0.98±0.01	<0.001	<0.001	0.97±0.01	0.97±0.01	0.89
wavelet-LLL_glszm_GrayLevelNonUniformity	18.9±18.23	21.83±15.85	<0.001	<0.001	10.52±7.73	19.35±19.64	0.05
original_firstorder_Minimum	-1032.06±90.55	-1068.12±121.77	<0.001	<0.001	-992.45±89.68	-1055±89.6	0.03
wavelet-HLL_glrlm_GrayLevelNonUniformityNormalized	0.05±0.02	0.05±0.02	<0.001	<0.001	0.07±0.05	0.05±0.03	0.29
log-sigma-3-mm-3D_glcm_Correlation	0.81±0.08	0.85±0.05	<0.001	<0.001	0.78±0.09	0.82±0.06	0.15
log-sigma-1-mm-3D_glszm_LargeAreaLowGrayLevelEmphasis	2.04±4.52	1.26±2.46	<0.001	<0.001	6.46±16.29	1.93±4.1	0.32
wavelet-LLH_glszm_LargeAreaLowGrayLevelEmphasis	0.64±2.06	0.31±0.71	<0.001	<0.001	1.12±3.13	0.2±0.41	0.12
wavelet-LLH_gldm_GrayLevelNonUniformity	133.05±163.78	158.53±145.25	<0.001	<0.001	69.84±69.92	110.82±120.65	0.22
wavelet-HLH_glcm_SumEntropy	3.79±0.55	3.97±0.54	<0.001	<0.001	3.76±0.94	4.18±0.82	0.07
wavelet-HLH_glrlm_LongRunLowGrayLevelEmphasis	0.03±0.03	0.02±0.03	<0.001	<0.001	0.06±0.09	0.02±0.03	0.02
log-sigma-2-mm-3D_glcm_MCC	0.77±0.06	0.79±0.04	<0.001	<0.001	0.75±0.06	0.79±0.06	0.04
wavelet-LLH_glszm_ZonePercentage	0.36±0.11	0.4±0.11	<0.001	<0.001	0.4±0.16	0.44±0.13	0.65
wavelet-HLH_ngtdm_Complexity	617.66±628.61	865.56±770.33	<0.001	<0.001	781.18±885.29	1566.53±1292.22	0.02
wavelet-HHL_glcm_Imc1	-0.1±0.07	-0.08±0.05	<0.001	<0.001	-0.13±0.08	-0.11±0.09	0.66
log-sigma-1-mm-3D_glrlm_ShortRunEmphasis	0.92±0.03	0.93±0.02	<0.001	<0.001	0.92±0.05	0.93±0.03	0.86
log-sigma-2-mm-3D_gldm_LargeDependenceHighGrayLevelEmphasis	4716.58±5985.51	5408.97±5203.91	<0.001	<0.001	3605.64±3658.36	4709.98±3895.68	0.1
original_firstorder_Energy	700285202.01±889979122.37	761176513.24±644111185.29	<0.001	<0.001	367877239±361885589.01	757167521.94±882581909.28	0.05
original_firstorder_TotalEnergy	700285202.01±889979122.37	761176513.24±644111185.29	<0.001	<0.001	367877239±361885589.01	757167521.94±882581909.28	0.05
wavelet-HLH_glcm_Autocorrelation	173.96±134.38	227.39±166.51	<0.001	<0.001	179.56±183.39	339.59±253.93	0.02
log-sigma-1-mm-3D_gldm_SmallDependenceLowGrayLevelEmphasis	0±0	0±0	<0.001	<0.001	0±0	0±0	0.13
log-sigma-2-mm-3D_glcm_Id	0.47±0.07	0.45±0.06	<0.001	<0.001	0.44±0.09	0.47±0.09	0.31
log-sigma-1-mm-3D_glrlm_RunLengthNonUniformityNormalized	0.81±0.05	0.83±0.05	<0.001	<0.001	0.81±0.09	0.83±0.06	0.88
wavelet-LLH_gldm_SmallDependenceEmphasis	0.32±0.09	0.35±0.09	<0.001	<0.001	0.35±0.13	0.38±0.1	0.65
wavelet-HLL_glcm_DifferenceEntropy	4±0.56	4.17±0.55	<0.001	0.00528859	3.78±0.94	4.2±0.81	0.12
original_glcm_Id	0.27±0.05	0.26±0.05	<0.001	0.00536756	0.28±0.1	0.26±0.08	0.53
wavelet-HLH_glcm_MCC	0.39±0.09	0.37±0.09	<0.001	0.00547009	0.41±0.11	0.4±0.12	0.72
wavelet-LHH_glszm_LowGrayLevelZoneEmphasis	0.03±0.04	0.02±0.03	<0.001	0.00563401	0.05±0.06	0.02±0.02	0.06
wavelet-LHL_glcm_DifferenceVariance	40.58±29.42	52.39±35.72	<0.001	0.00567939	55.52±53.83	71.91±58.17	0.25
wavelet-HLL_firstorder_Uniformity	0.06±0.02	0.05±0.02	<0.001	0.00567939	0.07±0.05	0.05±0.03	0.27
wavelet-HLH_glcm_JointAverage	12.21±4.99	14.06±5.46	<0.001	0.00567939	11.81±6.46	16.83±7.77	0.02
wavelet-HLH_glcm_SumAverage	24.43±9.98	28.12±10.92	<0.001	0.00567939	23.62±12.92	33.66±15.55	0.02
wavelet-HLH_glszm_GrayLevelVariance	17.68±8.61	20.8±9.6	<0.001	0.00567939	19.61±13.8	28.83±15.92	0.04
wavelet-HLH_glszm_HighGrayLevelZoneEmphasis	192.25±141.69	249.29±174.72	<0.001	0.00576363	200.77±195.02	371.23±269.01	0.02
wavelet-HLL_glcm_MCC	0.58±0.12	0.54±0.1	<0.001	0.00587296	0.6±0.11	0.58±0.12	0.54
wavelet-LHL_glszm_LargeAreaLowGrayLevelEmphasis	0.22±0.91	0.12±0.4	<0.001	0.00609726	1.2±2.82	0.13±0.32	0.06
wavelet-LHH_glcm_Imc1	-0.07±0.05	-0.06±0.03	<0.001	0.00609726	-0.11±0.07	-0.1±0.07	0.47
wavelet-HLH_gldm_HighGrayLevelEmphasis	182.04±138.77	237.39±171.76	<0.001	0.00623759	191.56±191.57	358.13±264.57	0.02
wavelet-HLH_glrlm_HighGrayLevelRunEmphasis	182.57±138.94	238.02±171.95	<0.001	0.00627807	192.11±191.79	358.89±264.83	0.02
wavelet-HHH_gldm_DependenceEntropy	5.5±0.36	5.61±0.34	<0.001	0.0062932	5.46±0.51	5.7±0.45	0.12
log-sigma-2-mm-3D_glcm_Idm	0.4±0.09	0.38±0.08	<0.001	0.00629798	0.37±0.11	0.41±0.11	0.31
log-sigma-3-mm-3D_glrlm_RunPercentage	0.82±0.06	0.84±0.05	<0.001	0.00629798	0.84±0.06	0.81±0.08	0.19
log-sigma-3-mm-3D_gldm_GrayLevelNonUniformity	152.63±180.42	172.64±149.5	<0.001	0.00639046	73.79±57.34	177.5±249.75	0.07
log-sigma-1-mm-3D_gldm_GrayLevelNonUniformity	152.92±172.22	181.56±159.03	<0.001	0.00644738	88.38±90.24	139.84±140.86	0.19
wavelet-HLH_glszm_SmallAreaHighGrayLevelEmphasis	132.06±101.53	173±125.96	<0.001	0.00644738	143.6±139.2	267.85±197.3	0.02
wavelet-LHL_firstorder_RobustMeanAbsoluteDeviation	81.16±26.03	91.94±32.05	<0.001	0.00648914	90.59±55.88	100.43±49.1	0.5
wavelet-LLH_gldm_LargeDependenceHighGrayLevelEmphasis	6151.33±4530.49	7279.71±4576.57	<0.001	0.0065576	4456.37±2641.45	6615.18±3189.61	0.01
log-sigma-2-mm-3D_firstorder_Median	-67.08±39.2	-83.43±45.75	<0.001	0.00668041	-55.15±57.13	-73.47±34.59	0.25
wavelet-HLL_glcm_ClusterTendency	122.03±81.81	148.87±89.74	<0.001	0.00708437	123.06±99.26	188.9±145.01	0.15
wavelet-HLH_firstorder_Minimum	-279.81±125.03	-325.59±136.44	<0.001	0.00735542	-269.18±159.81	-393.79±195.04	0.02
original_firstorder_Skewness	0.68±0.63	0.47±0.64	<0.001	0.00735542	0.96±0.55	0.45±0.52	<0.001
wavelet-LHH_glrlm_ShortRunLowGrayLevelEmphasis	0.02±0.02	0.01±0.01	<0.001	0.00735542	0.02±0.02	0.01±0.01	0.06
wavelet-HLL_glcm_Imc1	-0.17±0.1	-0.15±0.07	<0.001	0.00735542	-0.21±0.1	-0.2±0.11	0.63
wavelet-HHH_glcm_MCC	0.28±0.11	0.25±0.09	<0.001	0.00746176	0.32±0.14	0.31±0.09	0.88
wavelet-HLH_glrlm_ShortRunHighGrayLevelEmphasis	170.06±131.91	222.85±164.21	<0.001	0.0074795	182.56±184.84	342.9±255.58	0.02
log-sigma-3-mm-3D_glszm_SizeZoneNonUniformityNormalized	0.16±0.04	0.18±0.04	<0.001	0.00748232	0.18±0.05	0.19±0.05	0.75
wavelet-HHL_glszm_SmallAreaLowGrayLevelEmphasis	0.02±0.02	0.01±0.02	<0.001	0.00748524	0.04±0.06	0.02±0.02	0.13
log-sigma-2-mm-3D_gldm_GrayLevelNonUniformity	155.67±181.85	178.67±160	<0.001	0.00750307	74.3±68.02	161.17±207.63	0.06
wavelet-HLL_firstorder_90Percentile	185.33±76	206.93±72.8	<0.001	0.00752096	183.85±97.14	236.13±120.77	0.17
log-sigma-1-mm-3D_glrlm_RunPercentage	0.89±0.03	0.9±0.03	<0.001	0.00759915	0.89±0.06	0.9±0.04	0.9
wavelet-HLL_glcm_ClusterProminence	122548.88±173794.88	151227.16±165340.45	<0.001	0.00764762	105553.08±131863.19	323200.75±461771.1	0.08
wavelet-LLH_glcm_MCC	0.51±0.11	0.48±0.09	<0.001	0.00775775	0.55±0.09	0.49±0.1	0.04
wavelet-LHL_glcm_Contrast	92.03±62.79	118.59±80.76	<0.001	0.00799501	132.88±132.14	168.07±141.97	0.27
wavelet-HLL_glcm_Idn	0.9±0.02	0.91±0.02	<0.001	0.00801395	0.9±0.02	0.9±0.02	0.92
wavelet-LLL_firstorder_Energy	5432201403.93±6855876236.3	5820147498±4903122399.49	<0.001	0.00802022	2867799653.86±2869466231.84	5794771758.67±6791418444.53	0.05
wavelet-LLL_firstorder_TotalEnergy	5432201403.93±6855876236.3	5820147498±4903122399.49	<0.001	0.00802022	2867799653.86±2869466231.84	5794771758.67±6791418444.53	0.05
wavelet-HLL_glrlm_GrayLevelVariance	56.12±38.67	67.76±41.12	<0.001	0.00810308	57.01±47.19	87.37±66.97	0.13
log-sigma-3-mm-3D_glcm_Imc2	0.91±0.05	0.93±0.02	<0.001	0.0081223	0.91±0.05	0.92±0.03	0.53
wavelet-LHH_glrlm_LowGrayLevelRunEmphasis	0.02±0.03	0.01±0.01	<0.001	0.00817379	0.03±0.03	0.01±0.01	0.05
wavelet-HLL_firstorder_10Percentile	-216.14±75.39	-242.81±86.47	<0.001	0.00822557	-215.86±124.16	-246.72±110.63	0.43
original_glrlm_GrayLevelNonUniformity	66.58±74.53	76.22±61.4	<0.001	0.00837606	38.7±35.89	61.8±62.18	0.2
wavelet-HLL_glszm_SmallAreaEmphasis	0.71±0.07	0.73±0.07	<0.001	0.00856258	0.71±0.11	0.74±0.08	0.45
wavelet-LHL_glcm_DifferenceAverage	6.59±2.3	7.44±2.7	<0.001	0.00873911	7.22±4.64	8.53±4.34	0.26
wavelet-HLH_glcm_JointEnergy	0.02±0.02	0.02±0.02	<0.001	0.00873911	0.04±0.04	0.02±0.03	0.09
wavelet-LHH_gldm_LowGrayLevelEmphasis	0.02±0.02	0.01±0.01	0.01	0.00896784	0.03±0.03	0.01±0.01	0.05
wavelet-LHH_glrlm_RunEntropy	3.91±0.4	4.04±0.37	0.01	0.00920191	3.96±0.73	4.28±0.55	0.14
wavelet-HLL_glcm_DifferenceVariance	44.5±34.76	52.91±33.85	0.01	0.00929561	42.27±38.51	71.06±57.03	0.09
wavelet-HLH_glrlm_GrayLevelNonUniformityNormalized	0.13±0.05	0.12±0.05	0.01	0.00950032	0.15±0.09	0.11±0.07	0.09
wavelet-HLL_glszm_SizeZoneNonUniformityNormalized	0.47±0.08	0.49±0.08	0.01	0.00952249	0.48±0.13	0.52±0.1	0.43
wavelet-LLH_gldm_DependenceNonUniformityNormalized	0.19±0.05	0.21±0.05	0.01	0.00958185	0.22±0.07	0.23±0.06	0.72
wavelet-HLL_gldm_GrayLevelVariance	54.76±38.03	66.16±40.71	0.01	0.009679	55.82±46.79	85.53±65.93	0.15
wavelet-HLL_firstorder_Variance	34183.27±23768.57	41301.85±25444.58	0.01	0.00977703	34824.4±29246.24	53402.44±41230.16	0.16
wavelet-HLH_firstorder_Range	589.47±256.13	670.23±261.13	0.01	0.00983781	574.91±339.43	829.96±390.3	0.03
wavelet-HLL_firstorder_RootMeanSquared	174.92±62.47	193.98±63.22	0.01	0.00986073	167.69±85.33	211.96±97.78	0.14
wavelet-HLL_glcm_SumSquares	54.89±38.09	66.55±41.48	0.01	0.00999896	56.07±47.71	86.14±65.85	0.13
wavelet-HLH_firstorder_Entropy	3.31±0.55	3.48±0.55	0.01	0.0100999	3.29±0.96	3.71±0.85	0.08
log-sigma-1-mm-3D_gldm_DependenceNonUniformityNormalized	0.16±0.04	0.17±0.04	0.01	0.0101625	0.16±0.06	0.19±0.04	0.23
original_glcm_InverseVariance	0.19±0.05	0.17±0.05	0.01	0.0104885	0.2±0.1	0.17±0.07	0.68
log-sigma-1-mm-3D_glrlm_LongRunEmphasis	1.41±0.17	1.36±0.16	0.01	0.0104885	1.45±0.35	1.38±0.18	0.95
wavelet-LHH_glszm_LargeAreaHighGrayLevelEmphasis	87985.8±199169.15	104903.48±179271.79	0.01	0.0105127	57361.15±120562.24	45614.26±75145.74	0.75
log-sigma-3-mm-3D_glcm_MCC	0.84±0.07	0.86±0.04	0.01	0.0105211	0.81±0.07	0.85±0.05	0.04
wavelet-LHH_glcm_JointEntropy	6.47±1.13	6.8±1.05	0.01	0.0105211	6.41±1.85	7.16±1.44	0.18
wavelet-LHL_firstorder_InterquartileRange	191.99±61.69	216.33±76.02	0.01	0.0107085	214.7±132.71	237.43±118.17	0.49
wavelet-HLH_glcm_ClusterTendency	16.88±11.68	20.86±13.58	0.01	0.0107744	23.77±22.08	35.12±23.18	0.07
wavelet-HHL_glcm_JointEntropy	7.09±1.36	7.43±1.34	0.01	0.0108823	6.47±2.24	7.37±1.96	0.14
wavelet-LLL_firstorder_10Percentile	-2235.26±160.11	-2175.69±188.56	0.01	0.0110754	-2271.88±110.82	-2216.48±163.91	0.18
log-sigma-2-mm-3D_gldm_SmallDependenceEmphasis	0.14±0.06	0.15±0.06	0.01	0.011186	0.18±0.08	0.15±0.08	0.13
wavelet-HHL_glcm_MCC	0.43±0.13	0.39±0.11	0.01	0.0112546	0.45±0.14	0.44±0.15	0.92
original_gldm_GrayLevelNonUniformity	72.95±84.4	83.22±69.07	0.01	0.0112805	43.2±42.44	66.58±66.55	0.2
wavelet-LLH_glrlm_RunLengthNonUniformityNormalized	0.86±0.04	0.87±0.04	0.01	0.0113496	0.86±0.06	0.88±0.05	0.61
wavelet-LLH_glrlm_ShortRunEmphasis	0.94±0.02	0.95±0.02	0.01	0.0113758	0.94±0.03	0.95±0.02	0.61
wavelet-LLL_gldm_SmallDependenceEmphasis	0.63±0.08	0.66±0.08	0.01	0.0114454	0.65±0.14	0.65±0.1	0.77
original_glcm_Idm	0.19±0.05	0.17±0.05	0.01	0.0115593	0.2±0.11	0.17±0.08	0.65
original_gldm_SmallDependenceEmphasis	0.43±0.09	0.46±0.1	0.01	0.0119425	0.45±0.18	0.48±0.14	0.7
wavelet-LHL_glszm_SmallAreaEmphasis	0.71±0.06	0.73±0.06	0.01	0.0124303	0.71±0.11	0.76±0.09	0.21
wavelet-HLH_firstorder_90Percentile	78.86±28.99	88.91±33.25	0.01	0.012743	90.63±53.35	112.2±51.19	0.13
wavelet-HLH_glcm_DifferenceEntropy	2.94±0.51	3.09±0.51	0.01	0.0128682	2.94±0.88	3.33±0.78	0.07
wavelet-HLH_firstorder_Uniformity	0.14±0.06	0.12±0.05	0.01	0.0129945	0.16±0.11	0.12±0.08	0.1
wavelet-HLL_firstorder_MeanAbsoluteDeviation	127.74±44.33	142.23±48.23	0.01	0.0130728	125.29±66.2	153.62±69.53	0.22
wavelet-LHL_glszm_SizeZoneNonUniformityNormalized	0.47±0.08	0.5±0.08	0.01	0.0132503	0.48±0.14	0.54±0.12	0.22
wavelet-LHL_glcm_MCC	0.57±0.11	0.54±0.1	0.01	0.0136828	0.62±0.13	0.57±0.07	0.2
wavelet-LHL_glcm_Idn	0.9±0.02	0.91±0.02	0.01	0.0139193	0.9±0.03	0.9±0.02	0.81
log-sigma-1-mm-3D_glcm_Imc1	-0.12±0.05	-0.11±0.04	0.01	0.0141069	-0.15±0.05	-0.11±0.04	0.01
wavelet-HHL_gldm_LargeDependenceHighGrayLevelEmphasis	3207.36±2225.23	3642.46±2214.84	0.01	0.0141385	2967.14±2364	3662.39±2860.12	0.4
wavelet-LHH_glrlm_LongRunHighGrayLevelEmphasis	246.74±202.31	287.65±180.14	0.01	0.0145751	265.01±260.76	361.97±229.58	0.07
wavelet-HLH_gldm_SmallDependenceHighGrayLevelEmphasis	54.64±52.05	76.06±68.82	0.01	0.0146617	78.64±85.32	150.15±118.77	0.02
wavelet-LHH_firstorder_Minimum	-279.54±135.01	-314.63±125.17	0.01	0.0152241	-280.86±180.05	-362.93±163.36	0.06
wavelet-LHH_glszm_GrayLevelNonUniformityNormalized	0.09±0.04	0.08±0.03	0.01	0.0152241	0.1±0.07	0.07±0.04	0.2
wavelet-HLH_glcm_MaximumProbability	0.05±0.04	0.05±0.03	0.01	0.0152579	0.07±0.07	0.05±0.05	0.1
wavelet-HLH_glrlm_GrayLevelVariance	8.77±5.79	10.75±6.82	0.01	0.0153482	12.33±10.96	18.31±12.41	0.07
wavelet-HLH_glcm_SumSquares	8.46±5.93	10.38±6.89	0.01	0.0154956	12.13±11.39	17.84±11.85	0.06
wavelet-HLH_glcm_ClusterProminence	2023.13±2717.5	2922.07±3595.51	0.01	0.0158173	4262.11±6143.17	8808.23±10309.79	0.05
log-sigma-3-mm-3D_glszm_ZonePercentage	0.08±0.05	0.1±0.06	0.01	0.0161215	0.12±0.07	0.09±0.06	0.07
wavelet-LHL_glcm_Idmn	0.97±0.01	0.98±0.01	0.01	0.0161215	0.97±0.01	0.98±0.01	0.27
log-sigma-1-mm-3D_glrlm_RunVariance	0.15±0.07	0.13±0.06	0.01	0.0164071	0.17±0.14	0.14±0.07	0.97
wavelet-LHH_glrlm_LongRunLowGrayLevelEmphasis	0.03±0.05	0.02±0.02	0.01	0.0164071	0.05±0.06	0.02±0.02	0.06
wavelet-LLL_glrlm_GrayLevelNonUniformity	29.48±32.46	32.7±25.69	0.01	0.0164071	16.88±14.33	29.55±31.98	0.13
wavelet-HLH_firstorder_MeanAbsoluteDeviation	49.98±18.13	55.69±19.91	0.01	0.0166239	56.68±33.01	71.59±32.29	0.07
wavelet-HLH_glcm_DifferenceVariance	7.43±5.21	9.06±5.97	0.01	0.0170896	10.11±9.34	15.8±11.01	0.05
wavelet-HLL_glcm_Contrast	97.53±71.64	117.31±76.9	0.01	0.0174401	101.24±92.82	155.66±120.9	0.13
wavelet-LHH_ngtdm_Complexity	669.51±743.87	832.79±751.6	0.01	0.0175799	1252.17±2009.83	1782.53±1744.27	0.09
wavelet-HHH_gldm_SmallDependenceLowGrayLevelEmphasis	0.01±0.01	0.01±0.01	0.01	0.0175799	0.01±0.01	0.01±0	0.22
wavelet-HLH_firstorder_RootMeanSquared	67.39±24.16	74.97±26.38	0.01	0.0176568	74.96±42.69	96.2±43.05	0.07
wavelet-HLH_gldm_GrayLevelVariance	8.28±5.63	10.18±6.65	0.01	0.0176568	11.87±10.79	17.66±12.18	0.07
wavelet-HLL_glszm_LargeAreaLowGrayLevelEmphasis	0.31±1.51	0.13±0.47	0.01	0.0176702	1.78±5.94	0.27±0.74	0.12
wavelet-HLH_firstorder_Variance	5119.59±3514.69	6307.48±4157.95	0.01	0.0176702	7375.43±6745.89	10986.38±7621.5	0.07
wavelet-LLH_glrlm_RunPercentage	0.92±0.03	0.93±0.02	0.01	0.0177089	0.92±0.04	0.93±0.03	0.68
log-sigma-3-mm-3D_gldm_LargeDependenceEmphasis	40.42±23.77	33.62±18.87	0.01	0.0181355	35.28±24.25	46.43±35.72	0.24
wavelet-LLL_gldm_GrayLevelNonUniformity	30.8±34.41	34.17±27.27	0.01	0.0183722	17.62±15.28	30.66±33.27	0.14
wavelet-HLH_firstorder_10Percentile	-78.53±29.76	-86.92±30.55	0.01	0.0187455	-89.32±53.43	-111.41±48.66	0.09
wavelet-HLH_gldm_LargeDependenceLowGrayLevelEmphasis	0.46±0.87	0.34±0.66	0.01	0.0188536	1.33±2.42	0.41±0.76	0.03
wavelet-HLH_firstorder_Maximum	309.66±142.01	344.64±136.28	0.01	0.0191668	304.37±177.75	438.62±222.47	0.03
wavelet-HHL_glszm_LowGrayLevelZoneEmphasis	0.02±0.04	0.02±0.03	0.01	0.0193459	0.06±0.09	0.03±0.04	0.17
log-sigma-1-mm-3D_gldm_LargeDependenceEmphasis	19.65±10.12	17.37±9.34	0.01	0.0193878	22.28±19.66	18.11±9.92	0.95
wavelet-HLH_glcm_Correlation	0.01±0.03	0.02±0.03	0.01	0.0207868	0±0.03	0±0.03	0.86
wavelet-LHH_glcm_Autocorrelation	179.6±162.79	209.73±145.55	0.01	0.0215039	202.15±223.43	283.19±198.9	0.07
wavelet-LHH_glszm_HighGrayLevelZoneEmphasis	198.59±170.23	231.17±153.52	0.01	0.0219786	229.37±246.44	317.38±218.31	0.08
wavelet-HLL_glcm_DifferenceAverage	6.63±2.47	7.35±2.65	0.01	0.0219786	6.47±3.81	8.13±3.83	0.17
wavelet-HLH_firstorder_RobustMeanAbsoluteDeviation	31.92±11.83	35.59±13.11	0.01	0.0224938	36.98±22.28	45.99±21.15	0.13
wavelet-HLL_firstorder_RobustMeanAbsoluteDeviation	80.44±27.64	89.91±32.55	0.01	0.0228591	80.77±44.6	94.89±41.65	0.32
wavelet-LHH_glcm_JointAverage	12.26±5.44	13.59±5.02	0.01	0.0229554	12.17±7.15	15.94±6.44	0.09
wavelet-LHH_glcm_SumAverage	24.52±10.87	27.18±10.04	0.01	0.0229554	24.33±14.3	31.88±12.87	0.09
wavelet-LHH_glszm_SmallAreaHighGrayLevelEmphasis	137.17±120.5	160.11±110.24	0.01	0.0233761	169.75±197.3	233.89±167.83	0.07
wavelet-HLH_glcm_Contrast	16.95±12.06	20.67±14	0.01	0.0233761	24.75±23.49	36.24±24.24	0.06
wavelet-LLH_glrlm_LongRunEmphasis	1.29±0.12	1.26±0.11	0.01	0.0234252	1.28±0.18	1.23±0.12	0.7
wavelet-LLL_gldm_DependenceNonUniformityNormalized	0.41±0.08	0.43±0.08	0.01	0.0236385	0.43±0.13	0.46±0.09	0.42
wavelet-LHL_glcm_Id	0.27±0.06	0.25±0.06	0.02	0.0245249	0.29±0.13	0.25±0.09	0.32
wavelet-LHL_glcm_Imc1	-0.17±0.09	-0.14±0.07	0.02	0.024576	-0.22±0.11	-0.2±0.11	0.82
original_glszm_ZonePercentage	0.5±0.1	0.53±0.11	0.02	0.0248412	0.51±0.2	0.54±0.16	0.73
wavelet-HLH_glcm_DifferenceAverage	2.86±1.08	3.17±1.16	0.02	0.0249359	3.25±1.96	4.09±1.84	0.08
wavelet-LHH_glcm_SumEntropy	3.83±0.58	3.99±0.53	0.02	0.0255105	3.86±1.03	4.24±0.8	0.22
wavelet-HLH_firstorder_InterquartileRange	75.53±28.2	84.13±31.29	0.02	0.02574	87.69±53.02	108.26±49.81	0.15
wavelet-LHH_glrlm_HighGrayLevelRunEmphasis	188.91±167.7	220.37±151.03	0.02	0.0273036	220.2±244.78	303.72±213.76	0.08
wavelet-HLL_firstorder_InterquartileRange	189.45±64.34	211.72±77.9	0.02	0.0278301	190.68±105.07	221.52±95.66	0.34
wavelet-LHH_gldm_HighGrayLevelEmphasis	188.41±167.54	219.76±150.86	0.02	0.0279439	219.65±244.68	302.84±213.34	0.08
wavelet-HLH_glszm_LargeAreaHighGrayLevelEmphasis	99961.13±210099.69	128616.66±220095.79	0.02	0.0279439	51452.91±109797.83	43899.47±67312.82	0.49
wavelet-LHL_glcm_InverseVariance	0.18±0.06	0.17±0.06	0.02	0.0291253	0.22±0.13	0.17±0.09	0.28
wavelet-HHL_glszm_GrayLevelNonUniformityNormalized	0.08±0.05	0.07±0.04	0.02	0.0291253	0.11±0.09	0.08±0.06	0.44
wavelet-LHH_glrlm_ShortRunHighGrayLevelEmphasis	177.15±160.16	206.73±144.68	0.02	0.0291843	211±240.45	291.26±209.35	0.09
log-sigma-3-mm-3D_glrlm_LongRunEmphasis	1.88±0.47	1.76±0.38	0.02	0.0297418	1.77±0.48	2.02±0.77	0.16
wavelet-LHH_firstorder_Range	592.59±271.09	655.78±254.43	0.02	0.0298621	609.93±395.01	817.43±412.06	0.06
wavelet-LHH_firstorder_Skewness	0.16±0.21	0.11±0.18	0.02	0.0298621	0.15±0.28	0.2±0.12	0.27
wavelet-HHL_glcm_JointEnergy	0.02±0.03	0.02±0.02	0.02	0.0300842	0.05±0.06	0.02±0.03	0.24
wavelet-LHH_glcm_Correlation	0.01±0.03	0.01±0.03	0.02	0.0302466	0±0.04	0±0.03	0.86
wavelet-HLH_glcm_InverseVariance	0.33±0.08	0.31±0.08	0.02	0.0303077	0.32±0.13	0.27±0.12	0.12
wavelet-HHH_gldm_LargeDependenceHighGrayLevelEmphasis	2126.35±1595.18	2379.39±1429.85	0.02	0.030369	1686.41±930	2325.68±1151.69	0.07
wavelet-LLH_glcm_Imc1	-0.12±0.07	-0.11±0.06	0.02	0.0311537	-0.16±0.06	-0.15±0.07	0.57
wavelet-HHL_glrlm_ShortRunLowGrayLevelEmphasis	0.01±0.02	0.01±0.01	0.02	0.0314892	0.03±0.04	0.02±0.02	0.19
wavelet-HHH_glszm_ZoneVariance	3949.81±9323.84	5330.76±11770.89	0.02	0.0314892	4845.67±9456.29	2587.64±5042.36	0.65
log-sigma-2-mm-3D_glszm_LargeAreaLowGrayLevelEmphasis	15.56±28.37	11.78±21.61	0.02	0.0317641	9.66±19.38	26.85±47.62	0.33
wavelet-LHL_glcm_Correlation	0.13±0.1	0.14±0.08	0.02	0.0322555	0.14±0.12	0.13±0.12	0.68
log-sigma-3-mm-3D_ngtdm_Busyness	0.51±0.37	0.45±0.39	0.02	0.0334129	0.33±0.28	0.65±0.86	0.06
wavelet-LHL_glcm_Idm	0.18±0.07	0.17±0.06	0.02	0.0335459	0.22±0.14	0.17±0.09	0.29
wavelet-LHH_glcm_MCC	0.38±0.1	0.36±0.09	0.02	0.0335459	0.44±0.13	0.41±0.12	0.45
wavelet-HLH_firstorder_Mean	0.39±1.22	0.63±1.79	0.02	0.0336125	0.87±1.58	0.7±2.39	0.42
wavelet-HHL_glrlm_LowGrayLevelRunEmphasis	0.02±0.02	0.01±0.02	0.02	0.0343546	0.03±0.04	0.02±0.03	0.19
wavelet-LHH_glszm_GrayLevelVariance	17.96±9.38	20.22±9.16	0.02	0.0345364	25.08±24.17	30.51±19.28	0.15
wavelet-LLL_glszm_ZonePercentage	0.71±0.08	0.73±0.07	0.02	0.0348912	0.72±0.14	0.72±0.09	0.73
wavelet-HHL_glcm_Imc2	0.65±0.17	0.61±0.16	0.02	0.0353653	0.67±0.25	0.68±0.23	0.97
wavelet-HHL_gldm_LowGrayLevelEmphasis	0.01±0.02	0.01±0.02	0.02	0.0363779	0.03±0.04	0.02±0.03	0.2
wavelet-HHL_glrlm_RunEntropy	4.2±0.51	4.32±0.5	0.03	0.0379064	4.09±0.86	4.39±0.75	0.37
wavelet-LLH_glrlm_RunVariance	0.1±0.05	0.09±0.04	0.03	0.0380539	0.1±0.07	0.08±0.04	0.7
wavelet-LHH_glcm_JointEnergy	0.02±0.02	0.02±0.02	0.03	0.0380539	0.04±0.04	0.02±0.02	0.22
wavelet-HLH_glcm_Imc2	0.58±0.13	0.55±0.13	0.03	0.0388786	0.63±0.2	0.65±0.2	0.6
wavelet-HHH_glszm_ZoneEntropy	4.53±0.93	4.76±0.81	0.03	0.040758	4.4±1.44	5.01±1.07	0.16
wavelet-LLH_glszm_SmallAreaEmphasis	0.65±0.05	0.66±0.05	0.03	0.042306	0.66±0.06	0.68±0.04	0.53
wavelet-HHH_glszm_LargeAreaEmphasis	4145.4±9669.35	5495.26±11984.57	0.03	0.0425225	5453.57±9900.04	2705.46±5226.85	0.61
log-sigma-2-mm-3D_firstorder_Kurtosis	3.3±1.21	3.01±0.95	0.03	0.0425477	3.06±1.34	2.98±0.63	0.46
log-sigma-3-mm-3D_glcm_Idmn	0.99±0.01	0.99±0	0.03	0.0425477	0.99±0.01	0.99±0	0.22
wavelet-HHL_glcm_SumEntropy	4.19±0.71	4.34±0.7	0.03	0.0432593	3.95±1.26	4.38±1.06	0.39
log-sigma-2-mm-3D_glszm_ZonePercentage	0.15±0.08	0.16±0.08	0.03	0.0436188	0.2±0.11	0.16±0.1	0.11
wavelet-HHL_ngtdm_Strength	2.13±2.26	1.57±1.45	0.03	0.0438409	3.07±3.14	2.88±2.54	0.93
wavelet-HLL_glcm_Id	0.27±0.07	0.26±0.07	0.03	0.0442045	0.3±0.13	0.26±0.1	0.33
wavelet-HLH_glcm_Id	0.41±0.09	0.39±0.08	0.03	0.0444291	0.42±0.15	0.36±0.13	0.13
wavelet-LLH_gldm_LargeDependenceEmphasis	13.31±6.47	11.89±5.83	0.03	0.0451087	12.95±9.67	10.5±6.1	0.7
wavelet-LLL_firstorder_Skewness	0.58±0.59	0.42±0.58	0.03	0.0451087	0.91±0.52	0.42±0.43	<0.001
wavelet-HHH_glcm_Imc2	0.41±0.16	0.37±0.13	0.03	0.0460604	0.51±0.26	0.51±0.23	0.92
wavelet-HHL_firstorder_Skewness	0.12±0.24	0.07±0.2	0.03	0.0467333	0.08±0.36	0.18±0.28	0.55
wavelet-HLL_glcm_InverseVariance	0.19±0.07	0.18±0.06	0.03	0.0481657	0.22±0.12	0.18±0.1	0.24
wavelet-HLH_glcm_Idm	0.34±0.1	0.31±0.1	0.03	0.0484968	0.35±0.18	0.28±0.15	0.15
wavelet-HHL_glcm_Correlation	0±0.03	0.01±0.03	0.03	0.0484968	0.01±0.05	-0.01±0.04	0.45
log-sigma-1-mm-3D_gldm_LargeDependenceHighGrayLevelEmphasis	5675.85±5614.72	5810.68±4107.61	0.03	0.049663	3791.75±3242.38	5448.31±3919.96	0.02
wavelet-HHL_glcm_MaximumProbability	0.04±0.04	0.03±0.04	0.03	0.0501588	0.08±0.08	0.04±0.06	0.1
wavelet-HHL_ngtdm_Complexity	1649.29±2216.68	1983.8±1975.83	0.03	0.0501588	2198.72±2707.62	3342.33±3440.71	0.25
wavelet-LHH_firstorder_90Percentile	82.92±31.67	90.69±32.05	0.04	0.052812	105.58±74.42	120.05±60.73	0.25
wavelet-HHL_glrlm_LongRunLowGrayLevelEmphasis	0.02±0.04	0.02±0.03	0.04	0.0555829	0.06±0.1	0.03±0.06	0.21
wavelet-HHH_ngtdm_Strength	0.55±0.61	0.39±0.36	0.04	0.0558541	1.09±1.1	1.06±1.08	0.81
log-sigma-2-mm-3D_glrlm_ShortRunEmphasis	0.89±0.04	0.9±0.03	0.04	0.0564714	0.91±0.04	0.89±0.04	0.21
log-sigma-2-mm-3D_firstorder_Maximum	174.42±111.65	197.12±100.51	0.04	0.0567462	173.22±120.73	177.1±119.91	0.84
wavelet-HLL_glcm_Idm	0.18±0.07	0.17±0.07	0.04	0.0573716	0.22±0.14	0.18±0.1	0.35
log-sigma-2-mm-3D_glrlm_RunLengthNonUniformityNormalized	0.76±0.07	0.78±0.06	0.04	0.057753	0.79±0.08	0.76±0.08	0.21
wavelet-LHH_firstorder_Entropy	3.36±0.59	3.5±0.55	0.04	0.057753	3.41±1.07	3.78±0.82	0.2
log-sigma-3-mm-3D_glszm_LargeAreaHighGrayLevelEmphasis	428344.46±1213491.42	432813.88±1163469.74	0.04	0.0589228	81636.56±153572.05	510648.07±1137745.71	0.13
wavelet-HHL_ngtdm_Busyness	0.73±1.28	0.82±1.23	0.04	0.0590277	1.17±1.7	0.97±1.61	0.88
wavelet-LHH_gldm_SmallDependenceHighGrayLevelEmphasis	60.79±65.55	71.36±62.25	0.04	0.0591328	104.85±151.52	138.04±120.93	0.1
wavelet-HLH_firstorder_Skewness	0.15±0.3	0.11±0.18	0.04	0.0599612	0.12±0.24	0.21±0.36	0.72
wavelet-LHH_firstorder_Maximum	313.05±144.87	341.15±137.79	0.04	0.060799	329.08±220.41	454.5±252.93	0.09
wavelet-LHH_glcm_DifferenceEntropy	2.98±0.55	3.1±0.51	0.04	0.0627707	3.05±0.97	3.38±0.77	0.2
wavelet-LHH_glcm_ClusterProminence	2257.43±3209.49	2749.79±3281.12	0.04	0.0628023	11626.08±27226.67	11142.47±12727.47	0.17
wavelet-HLH_ngtdm_Strength	1.23±0.91	1.07±0.86	0.04	0.0628023	1.73±1.47	2.36±2.46	0.38
wavelet-LHL_gldm_SmallDependenceEmphasis	0.45±0.11	0.47±0.12	0.04	0.0629127	0.44±0.22	0.51±0.17	0.4
wavelet-LHH_glcm_ClusterTendency	18.07±12.73	20.86±13.32	0.04	0.0630233	34.56±44.54	39.05±30.45	0.16
log-sigma-2-mm-3D_glcm_Imc1	-0.22±0.03	-0.21±0.03	0.04	0.0638961	-0.23±0.04	-0.22±0.02	0.9
original_ngtdm_Strength	5.9±3.68	5.04±2.72	0.04	0.0640081	8.67±5.53	7.49±5.55	0.63
wavelet-HHL_glszm_LargeAreaHighGrayLevelEmphasis	52502.83±137372.7	68618.97±161017.23	0.05	0.0652807	58966.91±133793.77	28845.01±48033.26	0.95
wavelet-HLL_glcm_Imc2	0.84±0.1	0.82±0.11	0.05	0.0671705	0.85±0.13	0.85±0.14	0.86
log-sigma-1-mm-3D_firstorder_Kurtosis	4.58±2.26	4.1±1.65	0.05	0.0678886	4.04±1.99	4.39±1.16	0.03
original_firstorder_10Percentile	-821.22±57.73	-804.64±67.91	0.05	0.0698363	-839.46±37.22	-837.8±71.65	0.92
wavelet-LHH_glszm_SmallAreaEmphasis	0.65±0.05	0.66±0.05	0.05	0.0716277	0.65±0.1	0.69±0.05	0.13
wavelet-LLH_firstorder_Mean	-15.49±11.26	-17.9±11.88	0.05	0.0717498	-15.02±11.71	-17.36±9.2	0.49
wavelet-LHH_glcm_MaximumProbability	0.05±0.04	0.04±0.03	0.05	0.0737923	0.07±0.07	0.04±0.04	0.21
wavelet-LHH_glcm_SumSquares	9.06±6.47	10.38±6.74	0.05	0.0747853	17.7±22.85	19.92±15.74	0.16
wavelet-LHH_glrlm_GrayLevelNonUniformityNormalized	0.12±0.05	0.11±0.04	0.05	0.07513	0.14±0.1	0.1±0.06	0.25
wavelet-HHL_firstorder_Maximum	418.62±219.96	453.46±197.42	0.05	0.077027	408.49±311.38	507.6±298.18	0.31
wavelet-LHH_glrlm_GrayLevelVariance	9.42±6.41	10.77±6.7	0.05	0.077156	17.57±21.72	20.22±15.75	0.15
wavelet-LHL_firstorder_Mean	-13.58±12.02	-14.71±9.94	0.06	0.0779595	-12.14±15.78	-16.46±11.69	0.34
wavelet-LHH_firstorder_10Percentile	-81.76±31.71	-88.57±31.39	0.06	0.0785426	-102.24±74.61	-118.37±60.09	0.2
wavelet-LHH_gldm_GrayLevelVariance	8.95±6.24	10.24±6.55	0.06	0.0786735	17.1±21.52	19.59±15.5	0.15
wavelet-LHH_firstorder_Variance	5538.34±3897.9	6344.09±4092.15	0.06	0.0794897	10636.29±13457.98	12208.25±9707.16	0.16
wavelet-LHH_firstorder_RootMeanSquared	69.65±26.34	75.31±26.06	0.06	0.0796219	85.55±58.69	99.88±48.83	0.16
log-sigma-3-mm-3D_gldm_DependenceNonUniformityNormalized	0.13±0.04	0.14±0.03	0.06	0.0809097	0.13±0.04	0.16±0.04	0.04
wavelet-HHL_firstorder_Range	794.33±398.03	867.07±372.29	0.06	0.0810438	789.61±606.32	981.71±595.31	0.34
wavelet-HHL_glrlm_LongRunHighGrayLevelEmphasis	405.58±343.68	463.31±343.25	0.06	0.0816451	501.28±624.07	662.37±688.79	0.42
wavelet-HHL_firstorder_Minimum	-375.71±190.77	-413.61±186.31	0.06	0.0817802	-381.12±308.67	-474.11±311.44	0.38
wavelet-HHH_glszm_SmallAreaLowGrayLevelEmphasis	0.06±0.09	0.05±0.07	0.06	0.0819154	0.08±0.11	0.04±0.05	0.13
wavelet-HHH_ngtdm_Busyness	3.39±6.5	4.55±8.64	0.06	0.0832326	5.38±9.59	2.78±4.9	0.73
wavelet-LHH_glcm_DifferenceVariance	7.77±5.7	8.84±5.68	0.06	0.083608	14.13±17.59	16.99±13.35	0.16
log-sigma-3-mm-3D_firstorder_90Percentile	36.42±74.35	19.31±65.55	0.06	0.0849469	47.53±90.65	40.77±83.57	0.77
wavelet-LHH_ngtdm_Strength	1.26±1.16	0.95±0.71	0.06	0.0859549	2.02±2.13	2.32±2.2	0.6
wavelet-HHL_glcm_DifferenceEntropy	3.32±0.68	3.44±0.67	0.06	0.0859549	3.14±1.19	3.53±1.02	0.45
wavelet-HHL_glszm_GrayLevelVariance	28.09±17.87	31.35±18.38	0.06	0.0875712	33.96±31.03	40.94±26.76	0.52
wavelet-LHH_firstorder_MeanAbsoluteDeviation	52.31±19.73	56.53±19.79	0.06	0.0879619	65.8±46.4	75.37±37.24	0.23
wavelet-HHH_glrlm_ShortRunLowGrayLevelEmphasis	0.04±0.04	0.03±0.03	0.06	0.0881048	0.06±0.09	0.02±0.03	0.09
wavelet-HHH_glszm_LowGrayLevelZoneEmphasis	0.08±0.12	0.06±0.1	0.06	0.0886223	0.13±0.19	0.05±0.07	0.09
wavelet-LHH_glcm_Contrast	18.18±13.18	20.66±13.64	0.06	0.0888914	36.25±46.88	40.65±32.53	0.15
wavelet-LHH_firstorder_Uniformity	0.13±0.06	0.12±0.05	0.07	0.0900437	0.15±0.11	0.11±0.07	0.27
wavelet-HLL_firstorder_Skewness	-0.38±0.5	-0.34±0.41	0.07	0.0903351	-0.07±0.63	-0.41±0.62	0.01
wavelet-HHL_glrlm_GrayLevelNonUniformityNormalized	0.1±0.06	0.09±0.06	0.07	0.0903351	0.15±0.12	0.1±0.09	0.43
wavelet-HHL_firstorder_Entropy	3.73±0.74	3.86±0.72	0.07	0.0904812	3.49±1.29	3.93±1.09	0.5
wavelet-HHL_firstorder_90Percentile	111.05±46.42	121.53±51.73	0.07	0.0911373	121.25±89.49	144.35±78.36	0.4
wavelet-LLL_glrlm_RunLengthNonUniformityNormalized	0.95±0.02	0.95±0.02	0.07	0.0912845	0.95±0.03	0.95±0.02	0.66
wavelet-LLH_firstorder_Kurtosis	4.98±1.95	4.72±1.94	0.07	0.0934994	4.38±1.58	5.21±1.59	0.04
original_glrlm_RunLengthNonUniformityNormalized	0.9±0.03	0.91±0.03	0.07	0.0936493	0.89±0.07	0.91±0.05	0.82
wavelet-LLL_glrlm_ShortRunEmphasis	0.98±0.01	0.98±0.01	0.07	0.0943234	0.98±0.01	0.98±0.01	0.68
wavelet-HHL_glszm_HighGrayLevelZoneEmphasis	345.1±304.68	395.23±305.09	0.07	0.0957964	448.09±580.51	594.37±631.61	0.35
wavelet-HLH_glszm_SmallAreaEmphasis	0.65±0.05	0.66±0.05	0.07	0.0962155	0.65±0.09	0.68±0.07	0.5
wavelet-LHH_glszm_SizeZoneNonUniformityNormalized	0.4±0.06	0.41±0.05	0.07	0.097442	0.41±0.11	0.44±0.06	0.23
original_glrlm_ShortRunEmphasis	0.96±0.01	0.96±0.01	0.07	0.0995003	0.96±0.03	0.96±0.02	0.86
wavelet-HHL_firstorder_Uniformity	0.11±0.07	0.1±0.06	0.07	0.0996572	0.16±0.13	0.11±0.1	0.43
wavelet-LHH_glcm_Idmn	0.97±0.01	0.98±0.01	0.07	0.100089	0.97±0.01	0.97±0.01	0.44
wavelet-HHL_glszm_SmallAreaHighGrayLevelEmphasis	248.79±231.82	286.35±233.8	0.07	0.100247	347.05±459.41	452.7±490.12	0.42
log-sigma-3-mm-3D_ngtdm_Contrast	0.05±0.02	0.06±0.02	0.08	0.102352	0.05±0.02	0.07±0.03	0.12
wavelet-HHL_glcm_ClusterTendency	33.75±27.24	38.94±29.12	0.08	0.102793	48.71±50.82	57.19±43.05	0.52
wavelet-HHH_glrlm_LowGrayLevelRunEmphasis	0.04±0.05	0.03±0.04	0.08	0.102954	0.08±0.13	0.03±0.04	0.09
wavelet-LHL_glszm_ZonePercentage	0.52±0.13	0.54±0.14	0.08	0.102994	0.5±0.24	0.57±0.19	0.47
wavelet-HHL_firstorder_10Percentile	-111.2±48.17	-120.83±50.71	0.08	0.102994	-121.22±88.03	-142.52±75.94	0.49
wavelet-LHH_glcm_Idn	0.9±0.02	0.9±0.02	0.08	0.103156	0.89±0.02	0.89±0.02	0.69
wavelet-HLL_gldm_SmallDependenceEmphasis	0.44±0.12	0.47±0.12	0.08	0.103762	0.43±0.2	0.48±0.17	0.49
wavelet-HHH_gldm_LowGrayLevelEmphasis	0.04±0.05	0.03±0.04	0.08	0.103762	0.08±0.13	0.03±0.04	0.09
log-sigma-1-mm-3D_gldm_DependenceVariance	4.82±2.75	4.45±2.82	0.08	0.104492	5.19±4.74	4.41±2.43	0.99
wavelet-LHH_gldm_LargeDependenceLowGrayLevelEmphasis	0.53±1.41	0.3±0.54	0.08	0.104655	1.07±1.75	0.3±0.51	0.12
wavelet-HHL_glrlm_ShortRunHighGrayLevelEmphasis	318.94±291.32	365.48±292.34	0.08	0.104818	423.36±562.2	561.05±610.01	0.39
wavelet-HHL_gldm_HighGrayLevelEmphasis	333.55±300.7	381.9±301.58	0.08	0.106129	436.2±574.11	578.6±624.92	0.38
wavelet-HHL_firstorder_Mean	0.37±2.17	0.2±1.84	0.08	0.106294	0.25±1.86	0.25±1.7	0.52
wavelet-HHL_glcm_Autocorrelation	316.63±289.39	362.75±289.81	0.08	0.106336	411.38±553.01	548.63±604.51	0.39
wavelet-HHL_glrlm_HighGrayLevelRunEmphasis	334.19±300.91	382.65±301.81	0.08	0.106336	436.94±574.64	579.49±625.27	0.38
wavelet-LHH_glcm_DifferenceAverage	2.97±1.16	3.2±1.15	0.08	0.10812	3.77±2.7	4.32±2.16	0.21
wavelet-HHH_glrlm_LongRunHighGrayLevelEmphasis	132.83±110.81	147.52±114.48	0.08	0.10812	167.85±149.46	239.23±174.09	0.12
wavelet-HLL_firstorder_Median	-5.74±11.13	-7.27±10.37	0.08	0.108288	-3.24±10.02	-2.62±9.91	0.84
wavelet-HHL_glcm_ClusterProminence	9456.38±18977.6	10987.6±17504.59	0.08	0.110817	23014.88±35208.11	23210.34±27297.62	0.46
wavelet-HHH_glcm_Idmn	0.97±0.01	0.98±0.01	0.09	0.111885	0.97±0.02	0.97±0.01	0.23
wavelet-HHL_glcm_JointAverage	16.1±7.62	17.54±7.45	0.09	0.112229	16.29±12.33	20.07±12.51	0.4
wavelet-HHL_glcm_SumAverage	32.19±15.25	35.09±14.9	0.09	0.112229	32.57±24.66	40.14±25.02	0.4
wavelet-HLH_firstorder_Median	-0.2±1.56	0.01±1.59	0.09	0.113914	0.28±2.06	-0.23±4.33	0.07
log-sigma-1-mm-3D_firstorder_Mean	-41.1±23.64	-45.06±22.28	0.09	0.113958	-36.44±31.11	-45.14±23.23	0.33
log-sigma-2-mm-3D_glrlm_RunPercentage	0.86±0.05	0.86±0.04	0.09	0.113958	0.87±0.06	0.85±0.06	0.2
wavelet-LLL_glrlm_RunPercentage	0.97±0.01	0.97±0.01	0.09	0.115049	0.97±0.02	0.97±0.01	0.68
wavelet-HHL_glcm_SumSquares	17.11±13.99	19.61±14.83	0.09	0.120218	25.05±26.29	29.55±22.37	0.55
wavelet-LHH_firstorder_RobustMeanAbsoluteDeviation	33.93±12.82	36.58±13.1	0.09	0.123286	44.02±32.25	49.3±24.89	0.25
wavelet-HHL_gldm_SmallDependenceHighGrayLevelEmphasis	137.89±154.35	160.65±156.29	0.1	0.123794	238.79±340.46	299.38±355.05	0.39
wavelet-LHH_glcm_Imc2	0.57±0.15	0.54±0.13	0.1	0.124957	0.66±0.21	0.65±0.21	0.97
wavelet-LLL_glrlm_LongRunEmphasis	1.09±0.04	1.08±0.03	0.1	0.125142	1.08±0.06	1.08±0.03	0.72
wavelet-HHL_firstorder_RobustMeanAbsoluteDeviation	45.61±19.01	49.39±20.85	0.1	0.126976	50.57±36.97	58.93±31.73	0.42
wavelet-HHH_glcm_Correlation	-0.03±0.01	-0.03±0.01	0.1	0.127828	-0.03±0.01	-0.03±0.01	0.53
wavelet-HHL_firstorder_Median	0.09±3.11	-0.13±2.1	0.1	0.128017	-0.9±3.58	0.09±3.21	0.36
wavelet-HHL_firstorder_MeanAbsoluteDeviation	70.56±29.74	76.16±31.71	0.1	0.128205	76.65±55.37	90.02±48.02	0.46
log-sigma-1-mm-3D_firstorder_Skewness	-0.45±0.67	-0.37±0.56	0.1	0.128394	-0.27±0.67	-0.6±0.44	0.06
log-sigma-2-mm-3D_glcm_Idmn	0.98±0.01	0.99±0.01	0.1	0.13094	0.98±0.01	0.99±0.01	0.12
wavelet-HHH_glrlm_RunEntropy	3.45±0.41	3.53±0.39	0.1	0.133182	3.54±0.76	3.81±0.63	0.22
wavelet-HLH_glszm_SizeZoneNonUniformityNormalized	0.4±0.06	0.41±0.05	0.1	0.133376	0.41±0.1	0.43±0.08	0.5
wavelet-LLH_glcm_ClusterShade	-150.16±329.72	-129.11±739.96	0.1	0.13357	-114.07±376.46	-365.81±267.09	0.01
wavelet-LHL_glrlm_ShortRunEmphasis	0.96±0.02	0.96±0.02	0.1	0.134455	0.95±0.04	0.96±0.02	0.53
wavelet-HHL_glrlm_GrayLevelVariance	17.55±13.75	19.98±14.79	0.11	0.134846	25.04±25.77	29.4±21.82	0.55
wavelet-HHL_glcm_DifferenceAverage	4.02±1.74	4.33±1.84	0.11	0.137137	4.41±3.24	5.2±2.82	0.46
wavelet-HHL_glcm_DifferenceVariance	14.94±12.82	16.79±12.69	0.11	0.137687	21.12±22.57	25.55±19.67	0.45
wavelet-HLH_ngtdm_Busyness	0.81±1.03	0.97±1.14	0.11	0.138792	1±1.1	0.65±0.92	0.37
wavelet-HHL_firstorder_Variance	10512.68±8414.48	11998.43±9078.31	0.11	0.138792	15228.3±15865.46	17848.1±13443.05	0.55
wavelet-HHL_firstorder_RootMeanSquared	94.27±40.51	101.27±41.95	0.11	0.139347	100.9±72.33	118.89±62.96	0.55
wavelet-LHL_glrlm_RunLengthNonUniformityNormalized	0.9±0.04	0.91±0.04	0.11	0.141897	0.88±0.09	0.91±0.06	0.52
wavelet-HHH_firstorder_Maximum	179.32±95.65	193.32±97.62	0.11	0.141897	205.92±154.89	251.79±134.41	0.18
original_glrlm_RunPercentage	0.95±0.02	0.95±0.02	0.11	0.142507	0.94±0.04	0.95±0.03	0.9
log-sigma-2-mm-3D_glrlm_LongRunEmphasis	1.66±0.33	1.6±0.28	0.11	0.142507	1.57±0.38	1.69±0.36	0.16
wavelet-HHL_gldm_GrayLevelVariance	16.92±13.47	19.28±14.52	0.11	0.142507	24.45±25.38	28.66±21.49	0.53
log-sigma-1-mm-3D_ngtdm_Strength	2.26±1.49	2.05±1.38	0.11	0.142711	2.87±1.89	2.85±1.95	0.93
wavelet-HHH_ngtdm_Complexity	204.68±237.73	241.75±286	0.11	0.14364	459.4±586.91	605.86±519.08	0.22
wavelet-HHL_glcm_Contrast	34.69±28.74	39.49±30.28	0.11	0.143845	51.5±54.37	61.01±46.44	0.49
wavelet-LLH_ngtdm_Strength	3.33±2.29	3.08±2.81	0.12	0.147194	4.15±2.82	4.73±3.11	0.55
wavelet-LHH_firstorder_InterquartileRange	80.63±30.52	86.83±31.49	0.12	0.147194	104.95±77.81	117.25±58.84	0.29
wavelet-HHL_firstorder_InterquartileRange	108±44.88	116.86±49.25	0.12	0.147403	119.96±87.79	140.08±75.63	0.43
wavelet-LHH_glcm_InverseVariance	0.32±0.08	0.3±0.08	0.12	0.149475	0.31±0.14	0.26±0.12	0.23
wavelet-HLL_glszm_ZonePercentage	0.51±0.14	0.53±0.14	0.12	0.149896	0.49±0.23	0.55±0.19	0.53
wavelet-HHL_gldm_LargeDependenceLowGrayLevelEmphasis	0.45±1.12	0.3±0.78	0.12	0.149896	1.67±3.19	0.82±1.79	0.42
wavelet-HHH_firstorder_Range	364.92±191.45	391.87±192.25	0.12	0.155652	413.91±295.7	522.45±286.97	0.2
log-sigma-1-mm-3D_glcm_Idmn	0.98±0.01	0.98±0.01	0.12	0.155869	0.98±0.01	0.98±0.01	0.38
wavelet-HHL_glcm_Id	0.35±0.11	0.34±0.1	0.13	0.161178	0.4±0.19	0.34±0.16	0.55
wavelet-LLL_glrlm_RunVariance	0.03±0.02	0.03±0.01	0.13	0.161399	0.03±0.02	0.03±0.01	0.75
log-sigma-2-mm-3D_glcm_Idn	0.92±0.02	0.92±0.02	0.13	0.162815	0.91±0.02	0.92±0.02	0.23
wavelet-HLH_gldm_SmallDependenceEmphasis	0.24±0.09	0.26±0.1	0.13	0.163661	0.28±0.17	0.33±0.15	0.33
wavelet-HHH_glrlm_LongRunLowGrayLevelEmphasis	0.09±0.14	0.08±0.13	0.13	0.163661	0.2±0.35	0.07±0.1	0.08
wavelet-LHL_glrlm_RunPercentage	0.95±0.03	0.95±0.02	0.13	0.165092	0.93±0.05	0.95±0.03	0.57
wavelet-HHH_glcm_Idn	0.9±0.02	0.9±0.02	0.13	0.166938	0.88±0.02	0.89±0.02	0.27
wavelet-HHH_glszm_HighGrayLevelZoneEmphasis	96.21±86.32	106.34±92.46	0.13	0.166961	137.54±136.18	196.96±155.95	0.15
wavelet-LHL_glcm_Imc2	0.84±0.11	0.82±0.11	0.14	0.170677	0.85±0.16	0.86±0.11	0.77
wavelet-LHL_glrlm_LongRunEmphasis	1.18±0.11	1.17±0.1	0.14	0.175086	1.26±0.23	1.17±0.13	0.57
wavelet-LHH_glcm_Id	0.4±0.09	0.39±0.08	0.14	0.176165	0.4±0.16	0.35±0.12	0.25
wavelet-LLH_glszm_LargeAreaEmphasis	139.28±288.01	115.29±222.33	0.14	0.176823	117.16±317.82	75.24±126.11	0.92
wavelet-HHH_firstorder_Minimum	-185.6±99.8	-198.55±97.9	0.14	0.177718	-207.99±148.79	-270.66±155.61	0.15
wavelet-HHL_glcm_Idm	0.27±0.12	0.26±0.12	0.14	0.177718	0.33±0.22	0.26±0.18	0.53
original_glrlm_LongRunEmphasis	1.19±0.11	1.18±0.08	0.14	0.177954	1.21±0.17	1.18±0.11	0.86
log-sigma-3-mm-3D_glrlm_RunVariance	0.36±0.21	0.31±0.17	0.15	0.178189	0.3±0.19	0.42±0.34	0.12
wavelet-HHH_glszm_SmallAreaHighGrayLevelEmphasis	68.37±61.31	75.81±66.17	0.15	0.178425	99.91±100.5	141.03±112.02	0.17
log-sigma-2-mm-3D_glcm_Imc2	0.88±0.04	0.89±0.03	0.15	0.179089	0.89±0.05	0.88±0.04	0.58
wavelet-HHH_glcm_Autocorrelation	86.41±81.97	95.92±87.41	0.15	0.18148	123.26±124.93	179.4±145.58	0.15
wavelet-HHL_glcm_InverseVariance	0.27±0.1	0.25±0.1	0.15	0.182152	0.29±0.16	0.25±0.14	0.5
wavelet-HHH_glcm_JointEntropy	5.23±1.34	5.42±1.33	0.15	0.18501	5.3±2.29	6.1±1.99	0.2
wavelet-HLH_glszm_ZonePercentage	0.26±0.11	0.28±0.12	0.15	0.185911	0.31±0.2	0.37±0.18	0.29
wavelet-LHH_ngtdm_Busyness	0.85±0.84	0.97±0.92	0.15	0.185933	0.93±1.06	0.71±0.82	0.52
wavelet-HHH_glrlm_HighGrayLevelRunEmphasis	90.53±84.49	100.3±90.25	0.15	0.187058	131.98±133.6	189.19±152.14	0.17
wavelet-LHH_glcm_Idm	0.32±0.11	0.31±0.1	0.15	0.187302	0.33±0.18	0.27±0.13	0.23
wavelet-HHH_glcm_JointAverage	8.39±4.02	8.95±4	0.16	0.19181	9.4±6.04	11.99±6.19	0.17
wavelet-HHH_glcm_SumAverage	16.79±8.04	17.91±8	0.16	0.19181	18.8±12.08	23.98±12.39	0.17
wavelet-HHH_gldm_HighGrayLevelEmphasis	90.25±84.39	100.01±90.14	0.16	0.192508	131.7±133.43	188.79±151.9	0.17
wavelet-HHH_glrlm_ShortRunHighGrayLevelEmphasis	82.55±79.15	91.46±85.14	0.17	0.205723	124.85±129.39	178.96±146.62	0.17
log-sigma-2-mm-3D_glszm_LargeAreaHighGrayLevelEmphasis	266602.64±764437.42	227394.14±586601.28	0.17	0.206455	63343.99±130264.09	380107.01±977057.48	0.07
wavelet-HHL_glcm_Idmn	0.97±0.01	0.97±0.01	0.18	0.217383	0.97±0.01	0.97±0.01	0.97
log-sigma-1-mm-3D_glcm_MCC	0.54±0.07	0.53±0.06	0.18	0.22113	0.56±0.06	0.52±0.07	0.07
wavelet-LLH_glszm_ZoneVariance	128.85±283.58	107±217.52	0.18	0.2224	104.65±304.21	67.74±119.92	1
log-sigma-1-mm-3D_firstorder_Median	-35.18±24.29	-38.38±24.79	0.19	0.224686	-38.21±29.98	-21±16.08	0.07
wavelet-HLL_gldm_DependenceNonUniformityNormalized	0.27±0.07	0.28±0.08	0.19	0.231092	0.27±0.12	0.29±0.1	0.68
wavelet-LHL_glrlm_RunVariance	0.06±0.04	0.06±0.04	0.19	0.231366	0.09±0.09	0.06±0.05	0.63
log-sigma-1-mm-3D_glszm_LargeAreaEmphasis	325.42±722.11	274.38±480.65	0.19	0.233715	329.59±657.32	260.9±375.16	0.92
wavelet-HHH_glcm_MaximumProbability	0.1±0.07	0.09±0.06	0.2	0.240301	0.12±0.11	0.08±0.09	0.18
wavelet-HLL_glrlm_ShortRunEmphasis	0.96±0.02	0.96±0.02	0.21	0.246476	0.95±0.04	0.96±0.03	0.66
wavelet-HLL_glrlm_RunLengthNonUniformityNormalized	0.9±0.05	0.9±0.04	0.21	0.247843	0.88±0.09	0.9±0.06	0.66
wavelet-HHH_glszm_GrayLevelVariance	9.76±5.67	10.43±5.69	0.21	0.248398	13.75±11.81	16.68±10.27	0.28
wavelet-LLH_gldm_DependenceVariance	3.34±1.9	3.19±2.06	0.21	0.248411	3.15±2.5	2.68±1.76	0.79
wavelet-HLL_firstorder_Kurtosis	5.18±2.41	5.37±2.33	0.21	0.250876	4.67±1.88	5.72±2.03	0.03
wavelet-HHH_glszm_GrayLevelNonUniformityNormalized	0.15±0.1	0.14±0.09	0.21	0.251436	0.18±0.14	0.13±0.11	0.32
log-sigma-1-mm-3D_glcm_Idn	0.91±0.02	0.91±0.02	0.21	0.251448	0.9±0.02	0.9±0.02	0.67
wavelet-LLL_gldm_LargeDependenceEmphasis	3.9±2.23	3.75±1.6	0.21	0.252283	3.78±2.17	3.62±1.34	0.73
wavelet-HLH_glrlm_ShortRunEmphasis	0.91±0.04	0.92±0.04	0.21	0.254773	0.9±0.07	0.93±0.05	0.26
wavelet-LLH_ngtdm_Contrast	0.11±0.06	0.12±0.07	0.21	0.255061	0.17±0.1	0.15±0.07	0.58
wavelet-LHL_firstorder_Median	-7.13±12.88	-7.44±9.19	0.22	0.255903	-4.57±13.12	-11.13±14.61	0.13
wavelet-HLH_glrlm_RunLengthNonUniformityNormalized	0.8±0.07	0.81±0.07	0.22	0.257859	0.79±0.13	0.83±0.1	0.26
log-sigma-2-mm-3D_gldm_LargeDependenceEmphasis	30.99±18.32	28.29±15.69	0.22	0.260116	25.92±18.79	33.28±19.31	0.2
wavelet-HHH_glcm_SumEntropy	3.14±0.69	3.22±0.68	0.22	0.260116	3.22±1.22	3.61±1.04	0.25
wavelet-HHH_glcm_JointEnergy	0.06±0.06	0.05±0.06	0.23	0.267766	0.09±0.09	0.05±0.07	0.21
log-sigma-2-mm-3D_glrlm_RunVariance	0.26±0.14	0.24±0.12	0.23	0.270356	0.22±0.16	0.27±0.15	0.16
wavelet-LHL_gldm_LargeDependenceEmphasis	8.13±5.87	7.64±4.83	0.23	0.272963	12.35±12.03	7.89±6.36	0.72
wavelet-HHL_glcm_Idn	0.9±0.02	0.9±0.02	0.23	0.275586	0.89±0.02	0.9±0.02	0.37
wavelet-LLL_ngtdm_Busyness	0.05±0.02	0.04±0.02	0.23	0.276469	0.04±0.04	0.05±0.03	0.31
original_glrlm_RunVariance	0.07±0.05	0.06±0.03	0.24	0.280292	0.07±0.06	0.06±0.04	0.93
log-sigma-1-mm-3D_ngtdm_Contrast	0.09±0.05	0.09±0.04	0.24	0.283554	0.11±0.06	0.1±0.06	0.57
log-sigma-1-mm-3D_ngtdm_Busyness	0.34±0.2	0.37±0.23	0.24	0.284453	0.34±0.28	0.29±0.21	0.68
wavelet-HLL_glrlm_RunPercentage	0.94±0.03	0.95±0.03	0.25	0.289551	0.93±0.05	0.95±0.04	0.61
log-sigma-2-mm-3D_ngtdm_Contrast	0.07±0.04	0.07±0.04	0.25	0.291065	0.09±0.04	0.06±0.04	0.09
wavelet-LLH_glszm_LargeAreaHighGrayLevelEmphasis	72557.72±189222.7	64079.29±137265.85	0.25	0.293799	23530.23±43793.72	36008.07±50477.58	0.4
wavelet-HHH_glcm_DifferenceEntropy	2.4±0.6	2.47±0.59	0.26	0.303961	2.51±1.08	2.85±0.92	0.29
wavelet-HLL_glcm_Correlation	0.14±0.09	0.14±0.08	0.26	0.304897	0.18±0.15	0.12±0.09	0.27
wavelet-HLH_glrlm_RunPercentage	0.89±0.05	0.89±0.05	0.26	0.305835	0.88±0.08	0.9±0.07	0.25
log-sigma-1-mm-3D_glszm_ZoneVariance	303.16±703.58	257.2±467.93	0.26	0.307402	294.38±616.34	239.2±352.07	0.84
wavelet-LHH_glszm_ZoneVariance	825.68±2063.38	1000.04±2388.01	0.27	0.315947	980.09±1901.94	571.63±1100.78	0.65
log-sigma-3-mm-3D_ngtdm_Strength	2.4±1.74	2.5±1.53	0.28	0.319143	3.35±2.22	2.52±1.92	0.15
wavelet-LLH_ngtdm_Busyness	0.24±0.19	0.25±0.18	0.28	0.319143	0.2±0.17	0.16±0.13	0.37
wavelet-HLL_glrlm_LongRunEmphasis	1.19±0.12	1.18±0.11	0.28	0.319143	1.28±0.25	1.2±0.16	0.65
wavelet-HLH_gldm_DependenceNonUniformityNormalized	0.15±0.05	0.16±0.05	0.28	0.320106	0.17±0.09	0.2±0.08	0.33
wavelet-HLH_glcm_Idmn	0.98±0.01	0.98±0.01	0.28	0.321716	0.97±0.01	0.98±0.01	0.11
wavelet-HLH_glrlm_LongRunEmphasis	1.46±0.28	1.44±0.28	0.28	0.32333	1.57±0.49	1.41±0.39	0.26
wavelet-HHH_glrlm_GrayLevelNonUniformityNormalized	0.2±0.1	0.19±0.09	0.29	0.329517	0.22±0.16	0.17±0.13	0.27
wavelet-LLL_glcm_Idn	0.9±0.02	0.9±0.02	0.29	0.336444	0.9±0.03	0.9±0.02	0.88
log-sigma-2-mm-3D_firstorder_90Percentile	38.39±53.34	40.3±43.06	0.29	0.338102	46.41±68	52.01±59.75	0.9
wavelet-LLL_glcm_Imc1	-0.33±0.12	-0.32±0.1	0.3	0.343792	-0.4±0.14	-0.36±0.13	0.44
wavelet-HHH_glszm_SmallAreaEmphasis	0.69±0.05	0.7±0.04	0.3	0.344796	0.67±0.11	0.69±0.03	0.63
wavelet-LLH_glcm_Idmn	0.98±0.01	0.98±0.01	0.3	0.347833	0.97±0.01	0.98±0.01	0.31
wavelet-HHH_firstorder_Entropy	2.67±0.7	2.74±0.68	0.3	0.348842	2.77±1.24	3.15±1.06	0.27
original_glcm_Imc1	-0.18±0.08	-0.17±0.06	0.31	0.352584	-0.23±0.1	-0.19±0.08	0.19
wavelet-HHH_firstorder_Uniformity	0.21±0.11	0.2±0.1	0.31	0.355662	0.23±0.17	0.18±0.14	0.28
wavelet-LHH_glszm_LargeAreaEmphasis	857.31±2094.44	1028.23±2419.39	0.31	0.35666	1031.81±1951.58	596.02±1136.47	0.58
log-sigma-2-mm-3D_ngtdm_Strength	2.65±2.02	2.37±1.77	0.31	0.35666	3.59±1.9	2.98±2.6	0.15
wavelet-HHH_firstorder_10Percentile	-51.87±24.02	-54.4±24.54	0.31	0.35666	-69.43±52.07	-82.48±45.52	0.31
original_ngtdm_Busyness	0.25±0.17	0.26±0.17	0.31	0.358373	0.28±0.3	0.25±0.16	0.46
wavelet-HHH_gldm_LargeDependenceLowGrayLevelEmphasis	2.49±4.98	2.19±4.59	0.32	0.359399	6.46±12.21	1.99±3.43	0.25
original_gldm_LargeDependenceEmphasis	8.48±6.91	7.99±4.48	0.32	0.359733	9.81±8.92	7.97±5.33	1
wavelet-HHH_ngtdm_Contrast	0.05±0.03	0.05±0.03	0.32	0.366332	0.09±0.07	0.09±0.06	0.99
wavelet-HHH_firstorder_90Percentile	52.17±24.32	54.48±24.26	0.32	0.368407	69.47±51.82	81.9±45.03	0.32
wavelet-HHH_glcm_ClusterTendency	7.3±6.09	7.82±6.53	0.32	0.368407	15.79±17.41	18.05±13.48	0.29
wavelet-HHH_gldm_SmallDependenceHighGrayLevelEmphasis	21.7±25.3	24±29.87	0.33	0.374391	51.52±62.67	69.03±64.21	0.22
wavelet-HHH_glcm_DifferenceVariance	3.29±2.73	3.49±2.81	0.33	0.377574	6.66±7.1	7.78±5.66	0.31
wavelet-HLH_glcm_Idn	0.9±0.02	0.9±0.02	0.34	0.381489	0.89±0.02	0.89±0.02	0.85
wavelet-HHH_glcm_SumSquares	3.77±3.15	4.03±3.39	0.34	0.384707	8.18±9.03	9.36±7.01	0.29
wavelet-LLL_glszm_LargeAreaEmphasis	3.83±5.14	4.27±5.53	0.34	0.38794	4.15±5.77	3.24±1.71	0.75
wavelet-HHH_glcm_Contrast	7.77±6.53	8.31±7.03	0.34	0.388282	16.95±18.69	19.41±14.54	0.28
wavelet-HHH_firstorder_RobustMeanAbsoluteDeviation	21.63±10.05	22.63±10.33	0.35	0.390076	29.47±22.48	34.4±19.27	0.33
wavelet-HLH_glrlm_RunVariance	0.17±0.11	0.16±0.11	0.35	0.390762	0.21±0.18	0.15±0.15	0.31
wavelet-HHH_glcm_InverseVariance	0.4±0.08	0.39±0.08	0.35	0.390762	0.36±0.14	0.32±0.13	0.52
wavelet-LHH_gldm_SmallDependenceEmphasis	0.26±0.1	0.27±0.09	0.35	0.391832	0.3±0.18	0.34±0.16	0.27
wavelet-HHH_glcm_DifferenceAverage	1.92±0.88	2±0.89	0.35	0.393634	2.58±1.9	3±1.62	0.32
wavelet-HLH_gldm_LargeDependenceEmphasis	23.1±16.15	21.94±15.48	0.35	0.395052	29.17±26.77	20.5±22.33	0.29
wavelet-HHH_glrlm_GrayLevelVariance	3.99±3.2	4.25±3.39	0.35	0.395052	8.28±8.86	9.57±7.07	0.28
wavelet-HHL_glszm_SmallAreaEmphasis	0.67±0.07	0.68±0.06	0.36	0.398328	0.69±0.09	0.71±0.08	0.65
wavelet-HHH_firstorder_MeanAbsoluteDeviation	32.88±15.18	34.26±15.36	0.37	0.409042	43.88±32.89	51.42±28.27	0.34
wavelet-HLL_glrlm_RunVariance	0.07±0.05	0.06±0.04	0.37	0.410884	0.1±0.1	0.07±0.06	0.61
wavelet-HHH_firstorder_InterquartileRange	51.52±24.12	53.77±24.62	0.37	0.418002	71.03±54.87	80.92±45.21	0.39
wavelet-HHH_firstorder_Variance	2270.28±1926.64	2413.14±2048.48	0.38	0.425955	4927.03±5434.02	5670.18±4309.14	0.28
wavelet-HHH_firstorder_RootMeanSquared	43.29±19.98	44.94±19.92	0.38	0.426305	56.76±42.03	66.68±36.15	0.28
wavelet-HHH_gldm_GrayLevelVariance	3.71±3.08	3.95±3.28	0.38	0.426656	7.98±8.67	9.18±6.89	0.29
log-sigma-1-mm-3D_glszm_LargeAreaHighGrayLevelEmphasis	118149.08±314120.97	88312.15±167735.33	0.39	0.429239	41511.02±67360.7	74872.78±131469	0.19
wavelet-HLL_firstorder_Mean	-12.89±11.39	-14.25±9.61	0.39	0.429239	-12.34±13.41	-4.87±22.24	0.27
wavelet-HLL_gldm_LargeDependenceEmphasis	8.69±6.69	8.2±5.5	0.39	0.429239	13.18±13.22	9.18±8.14	0.66
wavelet-HHH_glcm_ClusterProminence	381.55±635.34	411.63±786.75	0.39	0.430357	1950.37±3054.07	1868.95±1836.07	0.32
wavelet-HHH_glcm_Idm	0.44±0.14	0.42±0.13	0.39	0.431477	0.43±0.23	0.36±0.2	0.35
wavelet-HHH_glcm_Id	0.5±0.11	0.49±0.11	0.39	0.431828	0.49±0.19	0.43±0.16	0.34
wavelet-HLL_ngtdm_Strength	6.27±5.32	5.56±3.9	0.39	0.43449	6.73±4.79	9.45±9.58	0.5
wavelet-HHH_firstorder_Skewness	-0.04±0.15	-0.03±0.1	0.4	0.441818	-0.01±0.21	-0.03±0.07	0.88
wavelet-LHH_glszm_ZonePercentage	0.27±0.12	0.29±0.12	0.4	0.445293	0.33±0.22	0.38±0.19	0.29
wavelet-HHL_glszm_SizeZoneNonUniformityNormalized	0.43±0.07	0.44±0.07	0.41	0.448705	0.46±0.1	0.47±0.1	0.72
wavelet-LLH_glcm_Idn	0.91±0.02	0.91±0.02	0.41	0.448705	0.9±0.02	0.9±0.02	0.52
wavelet-HLH_glszm_ZoneVariance	851.43±1913.42	1114.53±2843.35	0.41	0.448705	991.23±1830.95	740.77±1833.14	0.5
log-sigma-3-mm-3D_gldm_DependenceVariance	7.04±5.02	6.3±3.93	0.41	0.453783	6.5±5.55	8.14±6.07	0.26
wavelet-HHL_gldm_SmallDependenceEmphasis	0.33±0.13	0.34±0.13	0.42	0.456511	0.33±0.22	0.38±0.19	0.77
wavelet-HHH_firstorder_Median	0.1±1.16	0.05±0.82	0.42	0.46323	0.17±2.71	-0.33±1.24	0.57
wavelet-HHH_glszm_LargeAreaLowGrayLevelEmphasis	311.6±1043.32	388.2±1146.85	0.43	0.466788	592.4±1004.88	194.44±436.26	0.42
wavelet-HHL_gldm_DependenceNonUniformityNormalized	0.2±0.07	0.2±0.07	0.43	0.467946	0.21±0.13	0.23±0.1	0.75
wavelet-HHL_glrlm_ShortRunEmphasis	0.93±0.05	0.93±0.04	0.43	0.469909	0.9±0.08	0.93±0.06	0.73
wavelet-LLH_firstorder_Median	-11.02±12.97	-11.17±10.64	0.43	0.473846	-11.12±11.75	-2.85±5.55	0.01
wavelet-HHL_glszm_ZonePercentage	0.36±0.15	0.38±0.15	0.43	0.473846	0.37±0.26	0.43±0.22	0.82
wavelet-HLH_glszm_LargeAreaLowGrayLevelEmphasis	19.69±82.74	21.46±73.88	0.44	0.47501	39±69.64	21.71±62.91	0.17
wavelet-LHL_firstorder_Skewness	-0.36±0.43	-0.32±0.38	0.44	0.475367	-0.44±0.5	-0.26±0.46	0.24
log-sigma-3-mm-3D_glszm_LargeAreaEmphasis	3344.19±6461.53	2798.84±6056.01	0.44	0.478964	867.56±1237.9	8089.4±22261.99	0.06
wavelet-HHL_glrlm_RunLengthNonUniformityNormalized	0.84±0.09	0.85±0.08	0.44	0.48176	0.79±0.16	0.84±0.12	0.73
wavelet-HLH_glszm_LargeAreaEmphasis	884.86±1953.61	1145.27±2878.13	0.45	0.493593	1045.03±1883.58	770.96±1887.43	0.52
wavelet-LHL_glcm_ClusterShade	-455.52±967.03	-443.57±1001.93	0.46	0.503909	-690.47±1313.21	-1071.69±1192.7	0.11
wavelet-HHL_glrlm_RunPercentage	0.91±0.06	0.91±0.06	0.47	0.511807	0.87±0.11	0.91±0.08	0.73
wavelet-LLL_glcm_Idmn	0.98±0.01	0.98±0.01	0.48	0.516379	0.98±0.01	0.98±0.01	0.94
wavelet-LHH_glrlm_ShortRunEmphasis	0.92±0.04	0.92±0.04	0.48	0.517581	0.91±0.07	0.93±0.05	0.33
wavelet-LHH_glrlm_RunLengthNonUniformityNormalized	0.81±0.08	0.82±0.07	0.49	0.530709	0.8±0.13	0.84±0.09	0.32
wavelet-HHL_glrlm_LongRunEmphasis	1.37±0.35	1.34±0.3	0.5	0.544357	1.61±0.63	1.39±0.43	0.73
original_glszm_LargeAreaEmphasis	27.46±72.4	26.62±53.72	0.51	0.546449	80.6±289.69	21.37±33.45	0.93
wavelet-HHH_firstorder_Kurtosis	4.33±1.21	4.18±0.73	0.51	0.55326	4.06±0.97	3.97±0.7	0.82
wavelet-LLH_firstorder_Skewness	-0.33±0.52	-0.35±0.38	0.53	0.56769	-0.56±0.5	-0.29±0.26	0.05
log-sigma-2-mm-3D_gldm_DependenceVariance	6.52±4.51	6.45±3.92	0.53	0.572109	5.37±4.28	7.34±4.4	0.21
wavelet-LHL_glszm_LargeAreaEmphasis	62.14±332.7	45.31±133.99	0.53	0.572109	162.7±383.66	38.85±71.95	0.79
wavelet-HHH_glszm_SizeZoneNonUniformityNormalized	0.45±0.06	0.45±0.05	0.53	0.572109	0.45±0.09	0.45±0.04	0.84
log-sigma-2-mm-3D_gldm_DependenceNonUniformityNormalized	0.14±0.04	0.14±0.04	0.53	0.572109	0.16±0.05	0.14±0.05	0.22
wavelet-HHL_firstorder_Kurtosis	4.61±1.26	4.47±1.06	0.53	0.572109	4.63±1.73	4.57±1.66	0.95
log-sigma-2-mm-3D_glcm_ClusterShade	-28.18±233.92	-66.93±288.03	0.54	0.579928	-69.6±332.82	-29.57±171.52	0.77
wavelet-LHH_firstorder_Mean	0.73±1.62	0.66±1.46	0.54	0.579928	1.44±2.59	0.69±1.44	0.77
wavelet-LLL_gldm_DependenceVariance	0.94±1.29	0.96±0.82	0.54	0.580704	0.8±0.56	0.82±0.44	0.65
wavelet-LHH_glrlm_RunPercentage	0.89±0.05	0.9±0.05	0.55	0.584554	0.88±0.08	0.91±0.06	0.35
wavelet-HHL_gldm_LargeDependenceEmphasis	17.8±19.55	16.72±16.78	0.55	0.584904	32.07±34.39	20.03±24.12	0.77
wavelet-LHL_gldm_DependenceVariance	2.05±1.81	1.97±1.45	0.56	0.595478	3±3.04	2.06±1.82	0.81
original_glcm_Imc2	0.87±0.07	0.88±0.06	0.56	0.595827	0.91±0.08	0.87±0.1	0.34
wavelet-LHH_glrlm_LongRunEmphasis	1.44±0.29	1.42±0.26	0.56	0.596176	1.53±0.46	1.36±0.31	0.34
log-sigma-2-mm-3D_ngtdm_Busyness	0.41±0.3	0.43±0.3	0.56	0.598327	0.28±0.21	0.47±0.43	0.26
wavelet-HHL_glrlm_RunVariance	0.13±0.14	0.13±0.12	0.57	0.599577	0.22±0.23	0.14±0.16	0.81
original_glcm_ClusterShade	1408.77±2069.52	924.57±3274.63	0.57	0.600828	1187.69±2452.67	2544.68±2218.01	0.12
wavelet-HLL_ngtdm_Contrast	0.22±0.16	0.21±0.13	0.59	0.625782	0.27±0.2	0.29±0.2	0.68
wavelet-LLL_glszm_ZoneVariance	1.75±4.9	2.32±5.31	0.59	0.627045	1.86±4.24	1.24±1.17	0.66
wavelet-HHH_firstorder_Mean	-0.01±0.5	0.01±0.44	0.61	0.641255	0.22±0.61	-0.39±0.77	0.03
wavelet-LLL_glcm_Imc2	0.98±0.02	0.98±0.02	0.61	0.646245	0.98±0.02	0.98±0.03	0.28
wavelet-LHL_ngtdm_Strength	5.63±3.92	5.27±3.54	0.61	0.646583	7.98±7.05	7.8±5.59	0.65
wavelet-LHH_gldm_DependenceNonUniformityNormalized	0.16±0.05	0.16±0.05	0.62	0.64692	0.19±0.1	0.21±0.09	0.38
log-sigma-3-mm-3D_firstorder_Kurtosis	2.82±0.78	2.69±0.52	0.62	0.650389	2.68±0.46	2.78±0.92	0.39
wavelet-LHL_firstorder_Kurtosis	5.05±3.04	4.91±1.6	0.62	0.650389	4.8±1.99	5.12±1.39	0.22
original_glcm_MCC	0.59±0.09	0.6±0.09	0.62	0.654459	0.62±0.09	0.57±0.09	0.05
wavelet-HHH_glcm_ClusterShade	-0.73±4.43	-0.64±2.01	0.63	0.655729	1.02±14.04	-1.86±4.33	0.14
wavelet-HHL_glszm_ZoneVariance	768.41±2999.03	831.25±2523.12	0.63	0.656064	1458.7±3854.13	837.28±1965.03	0.99
log-sigma-2-mm-3D_glszm_LargeAreaEmphasis	1265.38±2307.33	1114.21±1954.74	0.63	0.656399	439.09±638.72	2434.15±6103.26	0.09
wavelet-LHH_gldm_LargeDependenceEmphasis	21.72±16.44	20.36±14.38	0.64	0.665162	26.99±25.38	17.76±16.72	0.37
wavelet-LHL_ngtdm_Contrast	0.22±0.14	0.21±0.12	0.64	0.665494	0.33±0.28	0.32±0.27	0.77
wavelet-LHH_glrlm_RunVariance	0.16±0.11	0.15±0.1	0.64	0.672409	0.19±0.17	0.13±0.12	0.38
wavelet-LHH_ngtdm_Contrast	0.08±0.04	0.07±0.04	0.65	0.677456	0.14±0.13	0.13±0.1	0.65
original_shape_Flatness	0.63±0.12	0.62±0.13	0.65	0.678729	0.64±0.12	0.65±0.12	0.84
original_glcm_Idmn	0.97±0.01	0.97±0.01	0.66	0.68284	0.97±0.01	0.97±0.01	0.29
wavelet-HHL_glszm_LargeAreaLowGrayLevelEmphasis	29.79±143.47	20.31±63.12	0.66	0.687905	63.14±144.68	45.26±113.52	0.6
original_glszm_ZoneVariance	22.69±70.16	22.41±52.23	0.66	0.689179	70.11±268.16	16.66±29.9	0.9
wavelet-LHL_glszm_ZoneVariance	56.78±327.97	40.54±130.45	0.67	0.693626	150.11±369.66	33.87±67.32	0.82
wavelet-HHL_glszm_LargeAreaEmphasis	799.4±3072.57	856.96±2562.05	0.67	0.693626	1528.26±3935.47	878.6±2036.64	0.97
wavelet-HLH_gldm_DependenceVariance	5.64±3.63	5.54±3.57	0.68	0.700933	6.61±5.57	4.99±5.26	0.39
log-sigma-1-mm-3D_glcm_ClusterShade	-111.71±204.33	-89.62±268.43	0.69	0.707937	-86.02±185.59	-200.97±211.82	0.04
wavelet-HLH_glcm_ClusterShade	10.02±16.5	8.61±26.07	0.69	0.714	17.64±32.2	14.03±94.21	0.45
log-sigma-3-mm-3D_glszm_ZoneVariance	2821.3±5698.38	2369.5±5173.62	0.7	0.721038	641.59±948.66	7031.51±19579.42	0.07
wavelet-HLH_firstorder_Kurtosis	5.04±1.71	4.83±1.15	0.71	0.728092	4.5±1.39	5.17±2.24	0.28
wavelet-HHL_glcm_ClusterShade	30.58±106.32	3.27±167.43	0.73	0.752651	50.07±143.61	51.79±76.86	0.33
wavelet-HHL_ngtdm_Contrast	0.11±0.08	0.11±0.07	0.75	0.771547	0.17±0.15	0.16±0.11	0.93
wavelet-LHH_firstorder_Median	0.01±2.05	0.04±1.59	0.77	0.791557	0.57±3.84	-1.32±3.44	0.39
wavelet-HHL_gldm_DependenceVariance	4.18±3.98	4.05±3.63	0.78	0.796787	6.65±6.51	4.49±4.9	0.58
wavelet-LHH_glszm_LargeAreaLowGrayLevelEmphasis	17.12±46.04	17.55±47.78	0.78	0.798054	33.2±58.47	12.06±26.6	0.27
wavelet-LLL_ngtdm_Strength	30.25±16.88	29.57±14.55	0.78	0.802293	47.1±30.16	40.33±26.74	0.57
wavelet-HLL_glcm_ClusterShade	-483.89±1323.16	-484.8±909.03	0.79	0.806534	-437.08±740.92	-18.29±4651.95	0.32
wavelet-HLL_ngtdm_Busyness	0.14±0.13	0.14±0.13	0.79	0.812763	0.18±0.25	0.11±0.11	0.32
wavelet-HHH_gldm_DependenceVariance	7.81±3.9	7.89±3.91	0.8	0.814024	7.15±5.39	6.42±5.8	0.9
log-sigma-3-mm-3D_firstorder_Maximum	154.81±113.16	152.61±98.31	0.8	0.814291	160.21±126.7	160.01±127.91	0.93
wavelet-HHH_glrlm_ShortRunEmphasis	0.87±0.07	0.87±0.07	0.8	0.81555	0.86±0.1	0.89±0.09	0.4
wavelet-HHH_glrlm_RunLengthNonUniformityNormalized	0.73±0.11	0.73±0.11	0.82	0.831733	0.73±0.18	0.78±0.15	0.4
wavelet-LLL_glcm_ClusterShade	18891.55±31267.53	15132.11±54303.49	0.82	0.831989	17437.05±38447.01	30404.57±24391.94	0.1
wavelet-HLL_glszm_ZoneVariance	58.38±291.91	47.66±161.58	0.82	0.834238	138.11±319.53	93.44±290.42	0.84
wavelet-HHH_gldm_SmallDependenceEmphasis	0.18±0.08	0.18±0.08	0.82	0.836486	0.23±0.17	0.27±0.15	0.43
log-sigma-2-mm-3D_glszm_ZoneVariance	1141.38±2180.21	1007.56±1823.57	0.83	0.841722	363.32±552.26	2255.16±5825.83	0.09
wavelet-HLL_gldm_DependenceVariance	2.25±2.05	2.19±1.74	0.83	0.841973	3.3±3.5	2.41±2.15	0.84
wavelet-HHH_glrlm_RunPercentage	0.84±0.08	0.84±0.08	0.88	0.888523	0.83±0.13	0.86±0.11	0.43
original_gldm_DependenceVariance	2.32±3.78	2.28±1.97	0.89	0.899814	2.33±2.06	2.1±1.62	0.97
wavelet-HLH_ngtdm_Contrast	0.07±0.04	0.07±0.04	0.89	0.900026	0.11±0.09	0.12±0.08	0.68
wavelet-HHH_glszm_ZonePercentage	0.17±0.1	0.17±0.09	0.91	0.918572	0.24±0.2	0.28±0.17	0.43
wavelet-LLL_glcm_MCC	0.75±0.07	0.75±0.06	0.92	0.930869	0.78±0.08	0.75±0.07	0.21
wavelet-HHH_glrlm_LongRunEmphasis	1.76±0.57	1.77±0.6	0.92	0.931058	1.9±0.82	1.66±0.69	0.47
log-sigma-1-mm-3D_glcm_Imc2	0.73±0.08	0.73±0.07	0.92	0.931247	0.79±0.1	0.75±0.09	0.16
wavelet-LHL_ngtdm_Busyness	0.14±0.14	0.15±0.15	0.95	0.954619	0.17±0.18	0.1±0.09	0.49
wavelet-HHH_gldm_DependenceNonUniformityNormalized	0.12±0.04	0.12±0.04	0.95	0.958989	0.16±0.08	0.17±0.07	0.95
wavelet-HHH_gldm_LargeDependenceEmphasis	39.99±30.71	40.08±31.88	0.95	0.958989	47.44±44.63	34.62±38.27	0.49
wavelet-HHH_glrlm_RunVariance	0.28±0.22	0.29±0.23	0.97	0.970235	0.32±0.3	0.25±0.26	0.57
wavelet-LHH_glcm_ClusterShade	10.89±22.29	8.4±21.66	0.97	0.970393	15.82±50.58	57.83±69.69	0.01
wavelet-LHH_gldm_DependenceVariance	5.22±3.65	5.06±3.3	0.98	0.98665	5.95±5.2	4.37±4.14	0.49
wavelet-LHH_firstorder_Kurtosis	4.63±1.23	4.54±1.01	1	1	4.33±1.57	4.49±1.14	0.33
wavelet-HLL_glszm_LargeAreaEmphasis	64.43±299.95	52.7±164.86	1	1	150.85±332.19	100.86±303.06	0.82
