# Supplementary material for: Machine learning-based prediction of invasiveness in lung adenocarcinoma presenting as ground-glass nodules using radiomics and clinical CT features
Source: BMC Cancer. 2025 Nov 3;25:1693. doi: 10.1186/s12885-025-14983-3 (PMC12581264; doi:10.1186/s12885-025-14983-3)
Supplement: Supplementary file 2 — Supplementary Material 2. [file 12885_2025_14983_MOESM2_ESM.xlsx]

## Sheet: Table S2
Supplementary Table 2 PCA Components and Explained Variance
PCA	Explained Variance
PC1	0.56573
PC2	0.10684
PC3	0.06729
PC4	0.04591
PC5	0.0341
PC6	0.0295
PC7	0.02393
PC8	0.01334
PC9	0.00991
PC10	0.00928
PC11	0.00876
PC12	0.00781
PC13	0.00694
PC14	0.00653
PC15	0.00534
PC16	0.00428
PC17	0.00378
PC18	0.00356
PC19	0.00319
PC20	0.00297
PC21	0.00276
PC22	0.00249
PC23	0.0022
PC24	0.00191
PC25	0.00175
PC26	0.00161
PC27	0.00157
PC28	0.00145
PC29	0.00138
PC30	0.00132
PC31	0.00116
PC32	0.0011
PC33	0.00107
PC34	0.00103
PC35	0.00091
PC36	0.00088
PC37	0.00083
PC38	0.00078
PC39	0.0007
PC40	0.00068
PC41	0.00064
PC42	0.00063
PC43	0.0006
PC44	0.00055
PC45	0.00051
PC46	0.0005
PC47	0.00046
PC48	0.00042
PC49	0.0004
PC50	0.00037
PC51	0.00036
PC52	0.00035
PC53	0.00034
PC54	0.00032
PC55	0.00031
PC56	0.00028
PC57	0.00027
PC58	0.00027
PC59	0.00024
PC60	0.00023
PC61	0.00022
PC62	0.0002
PC63	0.0002
PC64	0.00019
PC65	0.00019
PC66	0.00018
PC67	0.00017
PC68	0.00017
PC69	0.00016
PC70	0.00015
PC71	0.00015
PC72	0.00014
PC73	0.00014
PC74	0.00013
PC75	0.00013
PC76	0.00012
PC77	0.00011
PC78	0.00011
PC79	0.0001
PC80	0.0001
PC81	0.0001
PC82	9e-05
PC83	9e-05
PC84	9e-05
PC85	8e-05
PC86	8e-05
PC87	8e-05
PC88	7e-05
PC89	7e-05
PC90	7e-05
PC91	6e-05
PC92	6e-05
PC93	6e-05
PC94	6e-05
PC95	5e-05
PC96	5e-05
PC97	5e-05
PC98	5e-05
PC99	5e-05
PC100	4e-05
PC101	4e-05
PC102	4e-05
PC103	4e-05
PC104	4e-05
PC105	3e-05
PC106	3e-05
PC107	3e-05
PC108	3e-05
PC109	3e-05
PC110	3e-05
PC111	3e-05
PC112	2e-05
PC113	2e-05
PC114	2e-05
PC115	2e-05
PC116	2e-05
PC117	2e-05
PC118	2e-05
PC119	2e-05
PC120	2e-05
PC121	2e-05
PC122	2e-05
PC123	2e-05
PC124	2e-05
PC125	1e-05
PC126	1e-05
PC127	1e-05
PC128	1e-05
PC129	1e-05
PC130	1e-05
PC131	1e-05
PC132	1e-05
PC133	1e-05
PC134	1e-05
PC135	1e-05
PC136	1e-05
PC137	1e-05
PC138	1e-05
PC139	1e-05
PC140	1e-05
PC141	1e-05
PC142	1e-05
PC143	1e-05
PC144	1e-05
PC145	1e-05
PC146	1e-05
PC147	1e-05
PC148	1e-05
PC149	1e-05
PC150	1e-05
PC151	0
PC152	0
PC153	0
PC154	0
PC155	0
PC156	0
PC157	0
PC158	0
PC159	0
PC160	0
PC161	0
PC162	0
PC163	0
PC164	0
PC165	0
PC166	0
PC167	0
PC168	0
PC169	0
PC170	0
PC171	0
PC172	0
PC173	0
PC174	0
PC175	0
PC176	0
PC177	0
PC178	0
PC179	0
PC180	0
PC181	0
PC182	0
PC183	0
PC184	0
PC185	0
PC186	0
PC187	0
PC188	0
PC189	0
PC190	0
PC191	0
PC192	0
PC193	0
PC194	0
PC195	0
PC196	0
PC197	0
PC198	0
PC199	0
PC200	0
PC201	0
PC202	0
PC203	0
PC204	0
PC205	0
PC206	0
PC207	0
PC208	0
PC209	0
PC210	0
PC211	0
PC212	0
PC213	0
PC214	0
PC215	0
PC216	0
PC217	0
PC218	0
PC219	0
PC220	0
PC221	0
PC222	0
PC223	0
PC224	0
PC225	0
PC226	0
PC227	0
PC228	0
PC229	0
PC230	0
PC231	0
PC232	0
PC233	0
PC234	0
PC235	0
PC236	0
PC237	0
PC238	0
PC239	0
PC240	0
PC241	0
PC242	0
PC243	0
PC244	0
PC245	0
PC246	0
PC247	0
PC248	0
PC249	0
PC250	0
PC251	0
PC252	0
PC253	0
PC254	0
PC255	0
PC256	0
PC257	0
PC258	0
PC259	0
PC260	0
PC261	0
PC262	0
PC263	0
PC264	0
PC265	0
PC266	0
PC267	0
PC268	0
PC269	0
PC270	0
PC271	0
PC272	0
PC273	0
PC274	0
PC275	0
PC276	0
PC277	0
PC278	0
PC279	0
PC280	0
PC281	0
PC282	0
