# Supplementary material for: Machine learning-based prediction of invasiveness in lung adenocarcinoma presenting as ground-glass nodules using radiomics and clinical CT features
Source: BMC Cancer. 2025 Nov 3;25:1693. doi: 10.1186/s12885-025-14983-3 (PMC12581264; doi:10.1186/s12885-025-14983-3)
Supplement: Supplementary file 3 — Supplementary Material 3. [file 12885_2025_14983_MOESM3_ESM.xlsx]

## Sheet: Supplementary Table 3
Supplementary Table 3 PCA Component Mappings
Variable	PC1	PC2	PC3	PC4	PC5	PC6	PC7	PC8	PC9	PC10	PC11	PC12	PC13	PC14	PC15	PC16	PC17	PC18	PC19	PC20	PC21	PC22	PC23	PC24	PC25	PC26	PC27	PC28	PC29	PC30	PC31	PC32	PC33	PC34	PC35	PC36	PC37	PC38	PC39	PC40	PC41	PC42	PC43	PC44	PC45	PC46	PC47	PC48	PC49
originalfirstorderEntropy	-0.0753752	0.00653477	-0.0213634	0.00305404	-0.0161967	0.0593279	-0.00832738	0.0448017	-0.059095	0.0345402	-0.0244111	0.00714914	-0.0344227	0.0460299	-0.0217926	0.0227269	-0.0522234	0.0614685	-0.035751	0.020826	-0.0673307	0.00168052	-0.0257784	0.00439532	0.0239337	-0.0318785	-0.0166634	0.0572412	-0.00126856	-0.0281109	0.00728559	-0.0754798	0.00561091	-0.0345244	0.01095	-0.0425474	0.00402571	-0.0107662	0.0369202	-0.0345189	0.0166242	-0.00044711	0.00194055	-0.021794	0.0118695	-0.00715981	0.033349	-0.0160902	0.00270069
originalfirstorderInterquartileRange	-0.0702393	0.048216	-0.0135869	-0.0355873	0.0228751	-0.0499582	0.0110719	0.0778879	-0.0857097	0.0660399	0.0478382	-0.00057114	0.0248581	-0.017415	-0.0110987	0.0440099	-0.0223949	0.0574369	0.0470237	-0.00403408	-0.0184938	-0.00648641	0.0381227	-0.00489125	-0.0431418	-0.000929189	-0.0193619	-0.0597708	0.033324	0.0609802	0.0323416	-0.103807	0.0441973	0.0307841	-0.0368122	0.0706178	-0.0465899	-0.0617676	0.0420059	0.00491485	0.0645973	-0.0865644	0.0474867	-0.0587895	0.0297757	-0.0207688	-0.0453744	0.0317031	-0.0404343
originalfirstorderMeanAbsoluteDeviation	-0.0755561	0.0265014	-0.00721841	-0.0241191	-0.00481774	-0.0325617	-0.00188775	0.0629688	-0.0667214	0.0599444	0.0229619	0.0166434	-0.00169636	-0.0195707	-0.00586266	0.0205787	-0.0272557	0.0631008	0.0325056	0.0338733	-0.0272834	0.00155356	-0.00772768	-0.00335437	-0.00207692	-0.00503342	-0.00294712	-0.0160334	0.000126082	0.0181052	0.00939016	-0.0292389	0.031479	0.0317893	-0.0123353	0.00913922	-0.0091949	0.00809434	0.00678252	-0.00254625	0.0204157	-0.0154089	0.0139247	-0.0186205	-0.0128433	-0.0144209	0.000172297	0.0279257	-0.00503036
originalfirstorderRange	-0.0629146	-0.0757732	0.0530158	-0.0214563	-0.0218363	0.0550801	-0.0178742	0.00734735	0.0541564	0.0345543	-0.038985	0.0572915	0.00153037	0.00765839	0.0266368	-0.0214468	-0.0533395	0.0127763	-0.0964303	0.0218131	-0.0238862	-0.00366161	0.0142995	-0.0620142	0.101334	-0.0951941	-0.00905753	0.102238	-0.068625	-0.0111306	-0.0237362	0.0260346	0.0882975	0.11793	-0.0701995	0.0123927	0.129725	0.0489238	0.0714309	-0.0776588	0.00586048	0.0045308	-0.03353	-0.0397777	0.0280644	-0.099346	-0.0833241	-0.15121	0.150441
originalfirstorderRobustMeanAbsoluteDeviation	-0.0717427	0.0450533	-0.0119159	-0.0320298	0.0158278	-0.0465652	0.00795713	0.0745358	-0.0834422	0.0644494	0.041792	0.000522235	0.0179078	-0.0206951	-0.010615	0.0396144	-0.0244412	0.062543	0.053136	0.00476088	-0.0183741	-0.00244049	0.0228793	-0.00570383	-0.0304634	0.00083426	-0.016157	-0.0502209	0.023803	0.0533173	0.0200255	-0.088193	0.0362653	0.038529	-0.0176413	0.0598173	-0.0347695	-0.037905	0.0205142	0.00811596	0.0473768	-0.0590674	0.0270621	-0.0433303	0.0137385	-0.00721389	-0.0392913	0.0285953	-0.0326349
originalfirstorderRootMeanSquared	0.0489334	-0.0818898	0.0244846	0.0326729	-0.115442	-0.0303007	0.00635542	-0.0820137	0.0861337	0.0403235	0.0116448	-0.0839813	-0.0435991	-0.0831985	-0.163498	-0.100214	0.0688891	-0.0943487	0.102556	-2.17e-05	-0.00152299	0.11955	-0.0558359	-0.02092	0.03622	-0.0984794	0.241844	0.000215566	0.0531764	0.00299658	-0.158224	-0.129556	0.201228	0.00270451	-0.166721	0.031402	0.0960234	0.0246447	0.0308898	-0.12924	0.0345105	-0.00457939	0.0013017	-0.147568	0.0199073	0.0247331	0.00696144	-0.0866404	0.02501
originalfirstorderUniformity	0.0686245	-0.0169804	0.0396242	-0.0175057	0.012606	-0.115823	0.0126866	-0.0324471	0.096022	-0.0295572	0.0488236	0.0177422	0.0369459	-0.0631231	0.058523	-0.0557017	0.0232337	-0.0803293	0.0642552	0.018286	0.0583478	-0.0256545	0.0583441	0.0177342	-0.0224616	0.0599167	0.0161412	-0.00422932	-0.02686	0.00114525	-0.0205376	0.0827606	0.0414152	0.0553169	-0.0277494	-0.0398099	0.0156458	0.0586507	-0.125403	0.0374893	-0.0338311	0.0186814	-0.0454916	0.0713894	-0.00161581	-0.0509129	-0.0143251	0.0300013	0.0212602
originalfirstorderVariance	-0.0751455	0.0101982	0.00624104	-0.0334803	-0.0180841	-0.0617669	-0.00222503	0.0660897	-0.0391852	0.0554196	0.0371599	0.0172539	-0.0153915	-0.0458328	-0.00139341	0.0128558	-0.0120827	0.0328327	0.0294683	0.0330479	-0.0322863	0.0208401	-0.0309293	9.34e-05	-0.00128348	-0.0103932	-0.0175036	-0.0154267	-0.00326279	0.0210089	-0.0089517	0.0182593	0.057241	0.0177937	-0.00527939	0.00927655	0.0057185	0.0174181	0.0201757	0.023305	-0.0384505	-0.00316558	0.0114406	-0.00394286	-0.00814119	-0.00886154	-0.0108767	0.0260703	0.0118798
originalglcmAutocorrelation	-0.0593004	0.00956919	0.0356008	-0.115735	0.143615	0.0169968	-0.0218121	0.00998072	0.0123681	-0.0373969	-0.0476505	0.0439929	0.00978835	0.00942099	0.00247957	-0.0345082	0.00571912	-0.0107827	-0.0256823	-0.0299817	-0.0165186	-0.0187832	-0.0304407	0.0614786	-0.0132313	0.0256209	-0.0535766	0.0528725	-0.069552	0.0754453	-0.0323798	0.0218285	0.0384245	0.0373401	-0.00350001	0.0886993	0.0872781	-0.00571158	-0.00470734	-0.0389776	-0.00250224	0.0133015	-0.0333729	-0.0153312	0.0223285	0.0198276	-0.0248888	-0.0107546	-0.0210139
originalglcmClusterProminence	-0.0672704	-0.0151897	0.0520702	-0.020981	-0.0587189	-0.101285	-0.0344993	0.0529724	-0.0260265	0.0473131	0.0368109	0.00516204	-0.0405085	-0.0805385	-0.0355751	-0.0197374	0.0239058	-0.0221432	0.02161	0.0342191	0.00770199	0.0534992	-0.134154	-0.0146928	0.0312997	-0.0237407	0.02147	-0.0928401	-0.0293058	-0.00407552	-0.0434297	0.180841	0.0629076	0.0534021	0.057213	-0.00485627	0.0341095	0.0445105	0.0254243	0.0867269	-0.0877954	0.0368878	0.0374716	0.0141937	-0.0299037	-0.0310562	-0.0668487	-0.0420619	0.0270817
originalglcmClusterTendency	-0.0732367	0.0184088	0.0249051	-0.0147589	-0.0233745	-0.0701754	-0.0180625	0.0680333	-0.0620286	0.0710472	0.0381366	-0.00608275	-0.0251599	-0.0561129	-0.0510717	0.00204659	-0.0168792	0.0330551	0.0417256	0.0390103	-0.0407471	0.0198588	-0.066924	0.00520691	-0.00237994	-0.00551607	0.0253279	-0.0163091	-0.0228489	0.0169496	-0.0432115	0.0170292	0.0449776	0.0537503	-0.0184527	0.0170446	0.00179735	0.0219593	-0.0216574	0.0240817	-0.0237722	-0.00544718	-0.00308325	0.0308987	0.000230503	-0.0249902	0.0102244	0.0137253	0.0008849
originalglcmContrast	-0.0676887	-0.0446611	-0.0559487	-0.0591884	-0.0673409	-0.0227012	0.0285792	0.0239216	0.0327825	0.00462236	0.0346414	0.018721	-0.0777137	-0.0403692	0.0415441	0.0101978	0.0106267	0.0238103	0.0286095	0.0359693	-0.0586362	0.0408688	0.0322597	0.0613307	-0.00261108	-0.00367151	0.0188748	0.0256246	0.00243485	0.0278926	-0.00791569	0.00510991	0.0645447	-0.0290043	0.0461056	-0.0320891	0.0279529	0.0747024	0.0686472	-0.043618	0.00138129	0.0446498	0.0269219	0.00342052	-0.105821	0.0226075	-0.019207	0.00126021	-0.00535209
originalglcmCorrelation	-0.0196399	0.096298	0.116386	0.0985221	0.0529633	-0.0182792	-0.100127	0.0358177	-0.119562	0.0316621	0.113076	0.0288431	-0.0965806	-0.089214	-0.0585305	0.0032264	0.000900823	0.0527118	-0.0242181	0.0799576	-0.119794	-0.0549403	-0.0229595	-0.0606641	-0.0347101	0.0133999	0.0164946	0.0938462	-0.071824	-0.0778368	0.0354923	0.00909271	-0.0657606	-0.0100869	-0.0494228	-0.0371703	-0.00647331	0.08648	-0.128535	-0.0551017	-0.0347819	0.0144116	-0.063623	0.0762154	-0.0489978	0.0595427	0.105405	-0.0925048	-0.0188472
originalglcmDifferenceAverage	-0.0684933	-0.034394	-0.0770658	-0.0495828	-0.0592246	0.0124621	0.0285924	0.0128824	0.010377	0.0151803	-0.0167949	0.0144611	-0.0607192	0.00603422	0.0167762	0.000929609	-0.0107227	0.0352431	0.0228846	0.0285643	-0.0552924	0.0258154	0.0290533	0.0558865	0.0133303	-0.010468	0.0374754	0.0385333	-0.00718001	0.0265913	-0.0243739	-0.0553871	0.0556817	0.0103831	0.0190256	-0.0246825	-0.00249292	0.0605216	0.0275069	-0.0441877	0.010995	0.0105836	0.011089	0.00861906	-0.0601016	0.0104909	-0.000312131	0.00599775	-0.000451988
originalglcmDifferenceEntropy	-0.0715114	-0.0342793	-0.0557024	-0.0237494	-0.0489429	0.0520954	0.0220558	0.0238236	-0.00759496	0.0355169	-0.0569043	0.0103445	-0.00756698	0.0311759	-0.00839119	-0.0199235	-0.0421743	0.0437821	0.00331647	-0.0077061	-0.0152522	0.0338298	0.00482732	0.0235922	0.0218959	-0.0119005	0.057908	0.0142578	0.0104917	-0.00516767	-0.052904	0.0167052	0.0396227	0.0430507	-0.00502092	-0.0351401	0.0125643	0.0212474	0.010277	-0.0127253	0.0264341	0.00486355	0.016656	0.00950149	-0.0509846	-0.0268038	0.0474758	0.0266305	-0.0322808
originalglcmDifferenceVariance	-0.0683605	-0.0551275	-0.0246727	-0.0541219	-0.0697471	-0.0301859	0.0229674	0.0298617	0.0312224	0.0224621	0.0386563	0.0277279	-0.0377049	-0.0541898	0.0466993	0.00935004	0.00425974	0.0250099	0.0189581	0.0326361	-0.0152024	0.051882	-0.00114902	0.0287208	0.00437314	0.00305984	0.0334465	-0.0175019	0.00443512	0.0235871	-0.0198561	0.130371	0.057842	-0.0141377	0.0214718	-0.0335143	0.0735715	0.0528679	0.0807193	-0.0128392	0.0123868	0.093428	0.0277924	0.00493511	-0.158505	-0.0213847	0.00773301	0.0186547	0.0152193
originalglcmJointAverage	-0.0676955	0.00909369	0.016033	-0.0866183	0.0965327	0.0318771	-0.00535455	0.0401626	-0.0130073	-0.0275004	-0.0498498	0.0529302	0.0519864	0.0523109	0.0363186	-0.0108381	-0.0297232	0.0144469	-0.043917	-0.0338663	-0.00879822	-0.0326519	-0.0181294	0.0683833	0.00910675	0.0202578	-0.0998929	0.0582268	-0.0903499	0.0718251	-0.0092813	0.0533283	0.0467269	0.0466989	0.025426	0.0712261	0.0943079	-0.0383808	-0.00360019	-0.0106216	0.0131142	0.0184048	-0.0530923	-0.0129716	0.0446928	-0.030604	-0.0708754	-0.0697408	-0.0411377
originalglcmJointEnergy	0.0534926	0.0109055	0.0145097	-0.0541231	0.0278552	-0.166079	0.0167409	-0.0189089	0.0605119	-5.65e-05	0.0713477	0.0599526	0.0820798	-0.0363666	0.108742	-0.0129029	0.0148335	-0.0221052	0.139286	0.17339	0.141385	-0.0852119	0.0716364	0.0768471	-0.0127731	0.121636	0.0523853	-0.0324828	-0.0686553	-0.00850905	0.206016	0.0339368	0.0147486	0.16441	-0.076759	-0.326078	0.0842523	0.198092	-0.296626	0.0703632	0.169962	-0.0638196	-0.135614	-0.114613	-0.0879077	-0.0690789	-0.0368071	-0.217809	-0.101497
originalglcmSumAverage	-0.0676955	0.00909369	0.016033	-0.0866183	0.0965327	0.0318771	-0.00535455	0.0401626	-0.0130073	-0.0275004	-0.0498498	0.0529302	0.0519864	0.0523109	0.0363186	-0.0108381	-0.0297232	0.0144469	-0.043917	-0.0338663	-0.00879822	-0.0326519	-0.0181294	0.0683833	0.00910675	0.0202578	-0.0998929	0.0582268	-0.0903499	0.0718251	-0.0092813	0.0533283	0.0467269	0.0466989	0.025426	0.0712261	0.0943079	-0.0383808	-0.00360019	-0.0106216	0.0131142	0.0184048	-0.0530923	-0.0129716	0.0446928	-0.030604	-0.0708754	-0.0697408	-0.0411377
originalglcmSumEntropy	-0.0741789	0.0120439	0.00877221	0.0332178	-0.0141972	0.0613717	-0.0237909	0.0490969	-0.0581973	0.0366544	0.004805	-0.00618426	-0.0762171	0.0167326	-0.0430797	0.00143009	-0.0595431	0.0522265	-0.0291171	0.00597675	-0.0978233	0.00122863	-0.00545347	0.00142128	-0.0063805	-0.0250502	0.0242043	0.0824713	0.0110632	-0.0498338	-0.0232026	-0.0732748	0.018276	-0.0236548	0.00943767	-0.0442401	0.018818	0.0173852	-0.0149889	-0.0752408	0.0233845	0.00568602	-0.00425033	0.0276161	-0.00716114	-0.02594	0.0634184	-0.0121338	-0.0289417
originalglcmSumSquares	-0.0748548	0.00271323	0.00483859	-0.0269765	-0.035832	-0.0607191	-0.00664154	0.0593652	-0.0398725	0.0566799	0.0388209	0.000138336	-0.0399342	-0.0543521	-0.02903	0.00426039	-0.0104047	0.0320255	0.0400484	0.0398497	-0.0471237	0.0261756	-0.0438313	0.0200777	-0.00253994	-0.00526546	0.0247037	-0.00604389	-0.0172045	0.0205163	-0.0358058	0.0146304	0.0519694	0.0343953	-0.00237043	0.00493045	0.00870131	0.0366489	0.00101258	0.00741498	-0.0182005	0.00740409	0.0046214	0.0250185	-0.0274478	-0.0136098	0.00296854	0.0110456	-0.000706405
originalgldmGrayLevelVariance	-0.0751461	0.0102086	0.00630027	-0.0334225	-0.018004	-0.0617848	-0.00218449	0.0660389	-0.039431	0.0553838	0.0372189	0.0173779	-0.015301	-0.0456562	-0.00134169	0.0123584	-0.0122558	0.0331001	0.0293459	0.0329308	-0.0326587	0.0209323	-0.0308605	0.000148487	-0.00155207	-0.0105373	-0.0181145	-0.015646	-0.0037176	0.021311	-0.00857391	0.0183486	0.0571615	0.0175036	-0.00602717	0.00857321	0.00585052	0.0173808	0.0199652	0.0229943	-0.0380913	-0.00379774	0.0116376	-0.00355107	-0.00794073	-0.0085024	-0.0116645	0.024954	0.0122039
originalgldmHighGrayLevelEmphasis	-0.0598384	0.00218108	0.0366039	-0.116385	0.139324	0.0188866	-0.0232508	0.0103552	0.0157583	-0.0441506	-0.0466831	0.0390607	0.00665689	0.00877273	0.000766867	-0.0359481	0.0105291	-0.0125673	-0.0253322	-0.0226684	-0.0214554	-0.0161249	-0.0353827	0.0629282	-0.0153276	0.0248509	-0.0558612	0.0564577	-0.0669938	0.0701549	-0.0294944	0.023368	0.0351688	0.0349995	-0.00314477	0.0795528	0.0897848	-0.00651713	0.0021569	-0.0388296	-0.0012433	0.0124781	-0.0291968	-0.0115831	0.0210559	0.0179007	-0.0169336	-0.0113711	-0.0193825
originalgldmSmallDependenceHighGrayLevelEmphasis	-0.0627608	-0.0226822	0.00751414	-0.12147	0.09827	0.0214053	-0.0175478	-0.0183001	0.0533835	-0.0436569	-0.042964	0.0276975	-0.0630619	-0.00515669	-0.0106974	-0.0485289	0.039607	-0.0330859	-0.0160591	0.0119814	-0.0803301	-0.00674445	-0.0392176	0.087895	-0.0160495	0.0030427	-0.0393437	0.11793	-0.0706769	0.0583153	-0.0479225	-0.0556611	0.0432276	0.0105341	-0.000724788	0.0393264	0.100131	0.0106123	0.01915	-0.0143069	-0.0199689	0.0153355	0.00207907	-0.00974577	0.0199782	0.0551383	0.0105253	-0.0169978	-0.0472233
originalglrlmGrayLevelNonUniformityNormalized	0.0697015	-0.0190174	0.0357767	-0.0170498	0.00840487	-0.110567	0.0118813	-0.0378351	0.0936164	-0.0354364	0.0423464	0.00446704	0.0202354	-0.0572134	0.044017	-0.0516922	0.0247851	-0.0903129	0.0457652	0.000300851	0.0335923	-0.0225954	0.0432892	0.00965756	-0.0229458	0.0449646	0.00744593	0.012326	-0.0208902	0.016702	-0.0572404	0.0567475	0.0437801	0.0243743	-0.0186368	0.0229163	-0.00441642	0.025231	-0.0927833	0.0211181	-0.0748779	0.0397242	-0.0310496	0.101074	0.0331651	-0.04133	-0.00173042	0.0829331	0.0615858
originalglrlmGrayLevelVariance	-0.0752895	0.00802193	0.00689916	-0.033179	-0.0192456	-0.0606096	-0.00256894	0.0644013	-0.0368831	0.0539148	0.036395	0.0207282	-0.0153418	-0.0459573	0.00173788	0.0103558	-0.0130731	0.0324858	0.0263812	0.0335875	-0.0331194	0.0226892	-0.0314206	-0.00147937	0.00238239	-0.0123284	-0.0193714	-0.0126968	-0.00587335	0.0169501	-0.00926399	0.0257178	0.0572542	0.0129852	-0.00441961	0.00912675	0.0069748	0.0166177	0.0234455	0.0208218	-0.0431447	0.00356284	0.0130497	-0.00439816	-0.00970164	-0.00782597	-0.00801161	0.0307025	0.0177772
originalglrlmHighGrayLevelRunEmphasis	-0.0598899	0.000224461	0.0366335	-0.116369	0.137954	0.0207302	-0.0242498	0.00724915	0.0175106	-0.0459153	-0.0488792	0.037337	0.00214183	0.00946453	-0.00198516	-0.0385017	0.0116996	-0.0152912	-0.0282036	-0.02266	-0.0273111	-0.0159048	-0.0378587	0.0627175	-0.0133628	0.0225333	-0.0554049	0.0641881	-0.0693138	0.0688801	-0.0360164	0.018326	0.033817	0.0288006	-0.000763788	0.0859204	0.0903908	-0.00965893	0.00372728	-0.0405631	-0.00487281	0.0180932	-0.0280679	-0.00805402	0.0242032	0.0198495	-0.0117894	-0.00551695	-0.0146087
originalglrlmLongRunHighGrayLevelEmphasis	-0.0576441	0.0118301	0.0468276	-0.110611	0.148819	0.0103752	-0.0223625	0.0298223	0.00320563	-0.033938	-0.0318493	0.0560915	0.0445139	0.00180001	0.0218444	-0.025379	0.00258457	0.00911061	0.00204587	-0.00610269	0.0296719	-0.0198895	-0.0201987	0.067613	-0.0210971	0.045049	-0.0468989	0.0014617	-0.0585439	0.0604306	0.0362045	0.0807303	0.0362347	0.0968254	-0.0213048	-0.00166036	0.109891	0.0411613	-0.0364108	-0.0344417	0.0588436	-0.0309709	-0.0498988	-0.0511354	-0.0291312	-0.00948831	-0.0521017	-0.0954993	-0.064118
originalglrlmRunEntropy	-0.0754987	0.0101202	0.0146459	0.0185199	-0.00282778	0.048976	-0.0157029	0.0662133	-0.0529783	0.0323639	0.00583981	0.0213785	-0.0180353	0.0214487	0.00259307	0.0087645	-0.0623993	0.0741873	-0.0134078	0.0372544	-0.0480664	0.00113976	0.00332136	0.0149972	0.0157686	-0.035532	-0.0141976	0.0574941	-0.0133188	-0.0532446	0.0405102	-0.0564352	-0.00512325	-0.0505437	0.0195234	-0.0907379	0.0357387	0.00813514	0.0100351	-0.0494287	0.0564489	-0.0157361	-0.0230416	-0.032636	-0.0146061	-0.0118132	0.00630159	-0.0309152	0.00628172
originalglrlmShortRunHighGrayLevelEmphasis	-0.0601307	-0.00179276	0.0343962	-0.117067	0.135452	0.0222365	-0.0243218	0.00345955	0.0206084	-0.0468998	-0.0506435	0.0351768	-0.00505643	0.0101357	-0.0048606	-0.0404656	0.0138983	-0.0190801	-0.0305287	-0.0223121	-0.0349525	-0.0156647	-0.0390947	0.0638525	-0.0127994	0.0207867	-0.0550214	0.0730555	-0.0704503	0.0687389	-0.0416741	0.00822972	0.03361	0.0224257	0.00159905	0.0891416	0.0903614	-0.0110638	0.00403107	-0.038586	-0.0089901	0.0205585	-0.0261651	-0.00596494	0.0275193	0.023356	-0.0063385	-0.00242042	-0.0145795
originalglszmGrayLevelNonUniformityNormalized	0.0704421	0.00173506	0.00382354	-0.0292046	0.0163107	-0.102305	0.020778	-0.0354473	0.0398104	-0.0454365	0.0442742	-0.0564171	-0.0676431	0.0144601	-0.00699939	0.00182258	0.00401795	-0.115199	0.0316677	-0.0482466	-0.0133104	-0.0374109	-0.0116871	-0.0309336	-0.091656	0.0711247	-0.0541841	-0.0685426	0.0442609	0.115068	-0.0177062	-0.0597133	0.0679912	0.0686352	0.0143866	0.039243	-0.0205217	0.0300707	-0.067858	0.0142369	-0.0614472	0.00946262	-0.0140961	0.130942	0.0416017	-0.0940718	0.0451823	-0.0449794	0.105432
originalglszmGrayLevelVariance	-0.0739633	-0.0244148	0.0215174	-0.0256805	-0.0404321	-0.0416424	-0.00837377	0.0456406	0.00366556	0.0432914	0.0214155	0.0622552	-0.0188252	-0.0502097	0.0350546	-0.017045	-0.0124229	0.0173464	-0.00984478	0.0553567	-0.0417434	0.0379523	-0.0396403	-0.0197235	0.0556619	-0.0382643	-0.0293634	0.0342301	-0.0441305	-0.0268851	-0.00553803	0.0981787	0.0464022	-0.0341233	-0.00760363	-0.00399097	0.0413774	0.0349998	0.0393425	0.00752037	-0.0889272	0.076458	0.0118188	-0.0278636	-0.0316382	-0.023664	0.000359157	0.0484668	0.0759809
originalglszmHighGrayLevelZoneEmphasis	-0.059688	-0.0185621	0.0431172	-0.112402	0.12351	0.0333224	-0.0352583	-0.0147	0.0363073	-0.0488323	-0.0616147	0.0320744	-0.0268813	0.00627225	-0.0180686	-0.0634479	0.0263209	-0.029842	-0.0312205	0.00490944	-0.0541563	-0.0148103	-0.0530794	0.0706726	0.00033886	0.0103104	-0.0310136	0.10971	-0.0921533	0.0490733	-0.0524372	0.00295808	0.0257856	0.0190941	-0.00429366	0.075609	0.124604	0.0134872	-0.0197824	-0.0460027	0.01118	0.0279291	-0.0261756	-0.0114965	0.0142754	0.0132674	0.0063274	-0.0123353	-0.0124739
originalglszmSizeZoneNonUniformityNormalized	-0.0587834	-0.0328715	-0.0842203	-0.0741915	-0.0419825	-0.011141	0.0524217	0.0125927	0.0346398	0.0326186	-0.0909363	0.0896263	0.102088	0.0075638	0.0769249	-0.0180674	-0.0268366	0.105517	0.0875392	0.0887317	0.0171941	-0.013654	-0.00983939	0.0777035	0.106459	-0.0337183	-0.0199287	-0.0189781	-0.083921	-0.0709574	-0.00684483	-0.0690033	-0.0276863	0.174171	-0.0863757	-0.16778	-0.101549	-0.176487	0.174401	0.0963351	-0.0474643	0.215223	0.102506	-0.00503385	0.0336594	0.14196	0.00809563	-0.128041	-0.0208688
originalglszmSmallAreaEmphasis	-0.058875	-0.0342281	-0.0789822	-0.0680991	-0.0414307	-0.001367	0.0498032	0.0128599	0.0346183	0.040089	-0.104756	0.086871	0.119137	0.0217445	0.0705792	-0.0268528	-0.0422811	0.107484	0.0833534	0.0859279	0.0319576	-0.0156784	-0.0143026	0.0770521	0.125437	-0.0323497	-0.00565148	-0.0201368	-0.0877253	-0.0981515	-0.0211005	-0.0684861	-0.037809	0.185458	-0.103658	-0.185224	-0.107575	-0.195137	0.160834	0.106933	-0.029603	0.238971	0.119137	-0.00095312	0.0737967	0.121637	0.0272048	-0.135626	-0.0491134
originalglszmSmallAreaHighGrayLevelEmphasis	-0.0615854	-0.0271874	0.0368631	-0.113285	0.107741	0.0260528	-0.0287843	-0.0129172	0.0452545	-0.0451339	-0.0543841	0.0354631	-0.0300194	-0.00541256	-0.0092627	-0.0624718	0.0341961	-0.0275426	-0.0184045	0.0179796	-0.0526914	-0.00894744	-0.0536038	0.0723488	0.000391139	-0.000514475	-0.0307277	0.106649	-0.0919173	0.0435858	-0.0561564	0.00790019	0.0282343	0.0307328	-0.0154601	0.0557008	0.126695	0.00819056	0.00439928	-0.0357069	-0.00312609	0.0493869	-0.00948877	-0.0107536	0.00627472	0.0290005	0.00368076	-0.0180642	-0.00883622
originalngtdmComplexity	-0.0654847	-0.077322	0.0232758	-0.0355037	-0.0614858	-0.0139912	0.0080137	0.0358697	0.0315254	-0.0262565	0.0317899	0.0173573	-0.0804439	0.0100812	0.054687	0.0528631	-0.0180326	-0.0209472	-0.0452829	0.0252805	-0.00531902	0.0183033	0.0365949	-0.00713849	-0.0023381	-0.0312996	-0.062432	0.0593865	-0.00860485	-0.0111933	0.0113954	0.040271	0.117198	0.00812009	0.039811	-0.0613841	0.13036	0.0421317	0.0649781	0.0265885	-0.0460028	0.0264938	0.028297	-0.0463017	-0.0337534	-0.0554011	-0.0249175	-0.0778229	-0.00583498
originalngtdmContrast	-0.0577389	0.0350658	-0.102617	-0.0787612	-0.0300989	-0.0625969	0.031389	0.00103275	-0.0499011	0.0591396	-0.00929784	0.0293308	-0.00557171	-0.0597619	0.017729	0.0184078	0.0612785	0.101805	0.107747	0.0761378	-0.0409597	0.0175406	0.0413763	0.0174075	0.00079669	-0.00435268	0.0454538	-0.0729344	-0.0299139	0.100148	0.0619633	-0.0945308	-0.0322985	-0.0199257	0.0040837	0.0751971	-0.115368	0.0475996	0.0345271	0.00440252	0.073309	-0.0615781	0.02858	-0.0389285	-0.135688	0.110246	-0.0298148	0.034683	-0.00642497
logsigma1mm3Dfirstorder90Percentile	-0.0572531	-0.0360048	0.0466282	0.0112558	-0.040071	-0.0177598	-0.0553895	0.0377244	0.0303777	-0.0988097	0.112801	-0.121459	0.134993	0.00416295	-0.15565	-0.0966298	0.15065	-0.081066	0.0822476	-0.0437889	-0.0158425	-0.0634566	0.00320057	-0.0591142	-0.138969	0.0860151	-0.273664	0.0391403	0.0891083	-0.0911457	0.187959	-0.104586	0.0540435	0.00183231	-0.328886	0.06507	-0.0581345	0.0629145	0.0295849	-0.0164432	-0.0807976	0.0730908	0.0972164	-0.0200717	0.126415	0.0419789	-0.101543	-0.125479	0.0175493
logsigma1mm3DfirstorderEntropy	-0.0744621	-0.00952624	-0.0397804	-0.016097	-0.0378329	0.0355274	-0.0554592	0.00444341	-0.0291216	0.00495407	0.0161975	-0.0192285	0.0779002	0.0399557	-0.0197798	-0.0417283	0.0486936	-0.000678932	0.00765475	0.0064799	0.01139	-0.0377497	0.02591	-0.0175661	-0.0423798	0.0520499	-0.00254412	0.019304	0.0304142	-0.0376353	0.00552155	0.0084235	-0.0396459	0.0102509	-0.0385482	-0.0297273	0.0242872	0.0105042	-0.0189939	-0.0102428	0.00171912	0.0147739	-0.014651	0.0227881	0.011314	-0.0280454	-0.00214498	0.0311274	0.012269
logsigma1mm3DfirstorderInterquartileRange	-0.0696231	0.0127447	-0.0747098	-0.0483637	-0.0259302	-0.0186402	-0.0408398	0.00480533	-0.0319349	0.0151663	0.0456393	-0.0292962	0.00508852	0.0285533	-0.00086822	-0.0359533	0.0537167	-0.00935349	0.061412	-0.0538366	-0.0150045	-0.0364943	0.0922953	0.000702958	-0.0677601	0.0470622	0.00573717	-0.0167139	0.0298304	0.0424854	0.0622075	-0.178917	-0.00754726	0.0121873	0.009337	0.0645553	0.0203675	-0.0726812	-0.0528529	-0.000752336	0.0207626	-0.0647549	-0.0286611	0.013441	0.0269723	0.110029	-0.0213442	-0.125114	0.0668891
logsigma1mm3DfirstorderMeanAbsoluteDeviation	-0.0728936	-0.00818827	-0.0531534	-0.0405559	-0.044501	-0.0171804	-0.0594985	-0.00440481	-0.0185832	0.00874605	0.0586296	-0.015303	0.0374712	0.0159198	-0.00366022	-0.0547195	0.0503899	-0.0252575	0.0280678	-0.0154777	-0.00917912	-0.0290759	0.0274626	0.014222	-0.0382849	0.0460464	0.000103765	0.0176512	0.0079665	-0.000589246	0.0373915	-0.0544316	-0.0285768	-0.0211314	-0.0300872	0.0256092	0.0171313	-0.0304259	-0.0354157	-0.00323328	0.00328476	0.00506945	-0.0276309	0.0329769	0.00355551	0.0373386	0.0151672	-0.0357871	0.0336769
logsigma1mm3DfirstorderRobustMeanAbsoluteDeviation	-0.0704366	0.00865939	-0.0725546	-0.04866	-0.0290855	-0.0184681	-0.046259	0.00320821	-0.0321329	0.0147281	0.0489022	-0.0266182	0.0126871	0.0267213	-0.00354655	-0.0395035	0.0542326	-0.00663375	0.0593045	-0.040206	-0.0109036	-0.0394461	0.0681804	0.0153025	-0.0598418	0.0523718	0.00869495	-0.00528337	0.02457	0.0255763	0.060107	-0.14396	-0.0137428	0.00847477	-0.00221058	0.0612268	0.029405	-0.0584319	-0.0510925	0.000596942	0.010283	-0.0408609	-0.0409755	0.0160869	0.0154161	0.097038	-0.00928289	-0.119553	0.0584141
logsigma1mm3DfirstorderRootMeanSquared	-0.0681853	-0.00428622	-0.0753621	-0.0626135	-0.0457406	-0.0221422	-0.0566101	-0.0303366	-0.0296333	0.0341337	0.0210845	0.0433514	0.0342457	0.0265235	0.0756677	-0.0234548	0.0320961	-0.0264145	-0.000259588	0.0167965	0.0418077	-0.0227671	0.0347666	0.0183602	0.0215917	0.00728822	0.0762195	0.0179895	-0.0399421	0.0183735	-0.0152279	0.027215	-0.0784007	-0.0729412	0.0764169	0.0126488	-0.00309192	-0.0556889	-0.0267536	0.00411995	0.0500738	-0.00494212	-0.0680146	0.00199265	-0.0599126	0.0028105	0.0336198	0.0171117	0.106416
logsigma1mm3DfirstorderUniformity	0.06953	-0.00479826	0.0591477	0.00515291	0.0288777	-0.0883174	0.0466827	-3.41e-05	0.0689898	-0.0168329	0.0302078	0.0250462	-0.0785672	-0.0694581	0.0518807	0.00990162	-0.0821497	-0.0345725	-0.008816	0.00829969	-0.0502675	0.0441962	-0.0183656	0.0534227	0.0548873	-0.0616557	-0.00900152	0.0320012	-0.0640083	0.034329	-0.032028	-0.0718093	0.0481923	-0.0690433	0.0318913	0.00523087	-0.0444952	-0.0510412	-0.0312336	-0.0206593	0.0135879	0.0165897	-0.00846381	0.0586414	0.0566884	0.00836444	0.0286296	0.039651	-0.00594135
logsigma1mm3DfirstorderVariance	-0.0707161	-0.0256589	-0.0314085	-0.0465139	-0.0553408	-0.0519774	-0.0714391	-0.000317147	0.00243146	-0.00585003	0.102351	-0.0132171	0.0248591	-0.00939124	0.0155112	-0.0619216	0.0428988	-0.0707023	-0.00478299	-0.0302656	-0.0325459	0.0107197	-0.00285242	0.0307565	-0.0169312	0.0195737	-0.0230582	0.0101224	-0.00584026	-0.00309491	0.0465057	-0.0169114	-0.0297359	-0.0797605	0.00133489	0.0234831	-0.0127635	-0.0714084	0.0118153	0.00230136	0.00779581	0.00908982	0.00513753	0.0261855	0.0231056	0.025045	0.0143982	-0.0490018	-0.00565356
logsigma1mm3DglcmClusterProminence	-0.0577658	-0.0501288	0.0142323	-0.0404425	-0.0703039	-0.0904349	-0.104731	0.00282755	0.00155994	-0.0438261	0.149456	-0.0233537	-0.0204495	-0.0334938	0.0224175	-0.0483198	0.0361506	-0.163599	-0.0500514	-0.0864453	-0.0137476	0.106896	-0.0849825	0.0348158	0.0491479	-0.0187312	0.00848638	-0.0617361	-0.0313034	-0.0507206	0.0792869	0.121792	-0.0626303	-0.110794	0.106584	-0.0061448	-0.0635771	-0.134232	0.120212	0.0526161	0.00791406	-0.0189451	0.125885	-0.0296639	0.00664888	-0.0457691	0.0041636	-0.207511	-0.105403
logsigma1mm3DglcmClusterTendency	-0.0694414	-0.0263386	-0.0257033	-0.0365735	-0.0623528	-0.0548654	-0.0875232	0.000982034	-0.0107675	-0.00799871	0.108709	-0.0302699	0.003699	-0.0300718	-0.0146312	-0.080582	0.039267	-0.078348	0.0124093	-0.0342595	-0.0422443	0.0167922	-0.0156118	0.0428998	-0.0225679	0.0428766	0.0254388	0.0105188	-0.0056904	-0.0252701	0.0383318	-0.00158326	-0.0411175	-0.0620675	-0.0173141	0.0206481	-0.0177729	-0.0557723	-0.00751991	-0.0194671	0.0163855	0.0310992	-0.00583125	0.0596737	0.0134901	0.0261054	0.0490915	-0.108739	-0.0177769
logsigma1mm3DglcmContrast	-0.0674818	-0.0440193	-0.0515733	-0.0536802	-0.0649912	-0.0397108	-0.0532661	0.00667484	0.0183141	0.00834802	0.0959359	-0.0146353	-0.0158795	0.0084057	0.0518516	-0.0593891	0.0416359	-0.0575866	-0.0195382	-0.0122696	-0.0440788	0.0344445	0.024384	0.063392	-0.0174908	0.0221593	0.0440204	-0.0194224	-0.0201998	0.0153537	0.0035704	-0.00933755	-0.00817694	-0.0662795	0.0613012	0.0198943	0.000426816	-0.0244343	-0.0062798	-0.0248211	0.0422254	0.0310509	-0.00557784	-0.0218774	0.0159155	0.0507061	-0.0264057	-0.0142921	-0.0357808
logsigma1mm3DglcmDifferenceAverage	-0.0691208	-0.0316598	-0.0745447	-0.0485354	-0.0572093	-0.00560314	-0.0420997	-0.0012947	0.00302141	0.0189475	0.0384282	-0.0191176	0.0086084	0.0404711	0.0288122	-0.0588518	0.0435648	-0.023223	-0.00351084	0.0024499	-0.026152	0.012699	0.0384118	0.0478148	-0.0269123	0.0408119	0.0589627	-0.00846321	-0.012327	0.0165504	-0.0223185	-0.0363473	-0.0101136	-0.00827885	0.0230786	0.0104697	0.00316377	0.013581	-0.0486731	-0.0360815	0.0259184	0.021529	-0.0471717	-0.000332495	0.0254691	0.03529	-0.0216662	0.0159834	-0.000423834
logsigma1mm3DglcmDifferenceEntropy	-0.0717697	-0.0338784	-0.0544434	-0.0233725	-0.0529645	0.0319466	-0.0419435	0.00457974	-0.00535088	0.034285	0.00156529	-0.00931739	0.0529854	0.0448693	0.0101616	-0.0658416	0.0226586	-0.00345323	-0.00954741	0.00562729	0.00550196	0.00994677	0.0232756	0.0179785	-0.01933	0.0489947	0.0786038	-0.00626742	0.0012404	-0.0249841	-0.0684115	0.0465624	-0.0236884	0.0303451	-0.0203156	-0.0207905	0.0298221	0.035224	-0.0551379	-0.0160779	0.0199426	0.0467976	-0.046878	0.0328448	-0.00120755	-0.0137226	0.00345795	0.0900902	-0.0174755
logsigma1mm3DglcmDifferenceVariance	-0.0669624	-0.0584454	-0.0175245	-0.0415704	-0.0722348	-0.0402429	-0.0629562	0.00659839	0.01937	0.0183793	0.100288	0.00484322	0.00629758	-0.00165473	0.053464	-0.0540667	0.0201084	-0.0752964	-0.0408281	-0.00643423	-0.0230022	0.0380222	-0.018481	0.0287509	0.00636059	0.0142318	0.0439814	-0.0324173	-0.0240168	-0.00114844	-0.0192368	0.104368	-0.0173909	-0.0597995	0.0389114	0.0081192	0.0255267	-0.0261426	0.0171058	0.0142862	0.0478996	0.0775724	0.021195	-0.014033	-0.0417545	-0.00937389	-0.0136808	0.0449032	-0.0482998
logsigma1mm3DglcmId	0.0664336	0.0164309	0.0959845	0.0379479	0.0463251	-0.0500311	0.028592	0.010404	0.0292232	-0.028847	0.0420954	0.0318062	-0.0352701	-0.0883588	0.0181122	0.0355284	-0.0551179	-0.000352622	0.00997154	0.00461096	-0.0074137	0.00897385	-0.0277022	-0.00371507	0.0382004	-0.0574833	-0.0545667	0.0152751	-0.0295264	-0.0176689	0.0435045	0.0147606	0.00368255	-0.0787121	0.0101843	0.00067589	-0.01222	-0.0455768	0.0579576	0.000589489	0.0204744	0.00831358	0.0466836	0.0212977	-0.0243165	0.0204828	0.0130926	-0.0149289	-0.00871831
logsigma1mm3DglcmIdm	0.0656326	0.0140326	0.097936	0.036031	0.0444541	-0.0579457	0.0263927	0.0116336	0.033818	-0.0295474	0.0531729	0.0331318	-0.0388007	-0.0952104	0.0247276	0.0313401	-0.0556668	-0.00310728	0.010853	0.00598704	-0.0134048	0.0113364	-0.0253837	0.00237915	0.0408194	-0.0596451	-0.0544622	0.0183478	-0.0358395	-0.016876	0.0454028	0.0110335	0.00356764	-0.0935337	0.0116598	0.00581291	-0.0161628	-0.0494745	0.0597224	-0.00616855	0.0270675	0.01427	0.0446036	0.0252059	-0.0236845	0.0306696	0.0116367	-0.0147941	-0.00817609
logsigma1mm3DglcmInverseVariance	0.0675783	0.014865	0.0919371	0.0391463	0.0449391	-0.0339702	0.0267212	0.0115523	0.0146699	-0.0246373	0.0266266	0.019199	-0.0357489	-0.0793358	-0.00547566	0.0506365	-0.0348116	-0.0115588	-0.0172282	-0.0202877	-0.00757003	0.00813381	-0.0501019	-0.0307052	0.0473121	-0.0611553	-0.0822943	0.0124718	0.00471685	-0.0057965	0.0445164	0.0713305	0.019808	-0.0836895	-0.00858767	0.0355923	-0.0269429	-0.0520233	0.107811	0.0333227	-0.0119625	0.00941694	0.0793212	-0.018911	-0.0339851	0.00752731	0.0185019	-0.0553638	-0.0240912
logsigma1mm3DglcmJointEnergy	0.0624268	0.000561577	0.0515643	-0.0239835	0.0269531	-0.143125	0.0455001	-0.00934018	0.0868678	-0.0310745	0.0661069	0.0308364	-0.0637064	-0.0548265	0.0786463	-0.0021547	-0.109148	-0.0384977	0.0430359	0.0560409	-0.0423694	-0.010285	-0.0194464	0.0814607	0.056348	-0.0579395	-0.0272735	0.0730959	-0.100538	0.0393189	0.00718428	-0.203248	0.0360549	-0.105423	0.00899111	-0.0527129	-0.0437559	-0.103	-0.0817363	-0.0574858	0.0470022	0.0363624	-0.035033	0.0878611	0.116342	0.0130972	0.0552924	0.0701402	0.068821
logsigma1mm3DglcmJointEntropy	-0.0750718	-0.0186124	-0.0152335	0.00557382	-0.0289053	0.0467377	-0.048238	0.0390249	-0.0193573	0.00919677	0.0122346	-0.0408742	0.0250978	0.0503391	-0.0202237	-0.0595883	0.00980156	-0.0190262	0.00823317	-0.0407049	0.0025583	-0.0162046	0.0620226	-0.00275293	-0.0758504	0.0514118	0.031688	0.00939924	0.0766235	-0.0672787	-0.0490136	0.0210012	0.00288377	0.0427205	0.0142033	-0.0507507	0.0650706	0.0201282	-0.0475607	-0.0173971	-0.00137145	0.0105259	-0.0144377	0.0610004	0.0104057	-0.043565	0.00798841	0.0189602	-0.0323175
logsigma1mm3DglcmMaximumProbability	0.0610383	0.000931537	0.0602032	-0.0147318	0.0280048	-0.138076	0.0385771	-0.00818207	0.0888437	-0.0265412	0.0676394	0.0550553	-0.00474284	-0.10536	0.0972052	-0.00267695	-0.0890319	-0.00747981	0.0551434	0.0883082	-0.00835846	0.00143859	-0.0214836	0.105332	0.0794862	-0.0592256	0.0142014	0.0744281	-0.100883	-0.00596113	0.00527636	-0.108077	0.0348961	-0.114099	-0.0118809	-0.0669861	-0.0630475	-0.11131	-0.0644455	-0.0515034	0.12555	0.0173597	-0.0446885	0.0989354	0.133358	0.0664333	0.0906561	0.171807	-0.00324984
logsigma1mm3DglcmSumEntropy	-0.0743993	-0.0105826	-0.0228679	0.00447196	-0.0394899	0.0422664	-0.0686452	0.00984656	-0.0316088	0.00765691	0.0330851	-0.0242328	0.0433319	0.0108883	-0.0326277	-0.0650493	0.0429605	-0.0105685	0.0172291	-0.00970995	-0.00843997	-0.0314974	0.0437966	-0.0194077	-0.0695416	0.0710052	0.0379052	0.0406498	0.0413849	-0.0596215	-0.0171109	0.0293124	-0.0407838	0.0227303	-0.0571648	-0.0274111	0.0362573	0.0516998	-0.0505663	-0.0376663	0.00180206	0.0461876	-0.0306148	0.0742435	-0.0183247	-0.0367495	0.0106033	0.0195381	-0.00423578
logsigma1mm3DglcmSumSquares	-0.0694103	-0.0315741	-0.0332664	-0.0417232	-0.0635774	-0.0509656	-0.0784307	0.00261086	-0.00256651	-0.0034037	0.105896	-0.0260467	-0.00184907	-0.0193412	0.00419271	-0.0751576	0.0402397	-0.0730295	0.00340454	-0.0282566	-0.0430874	0.0219472	-0.00433905	0.0490617	-0.0212932	0.0373015	0.0309241	0.00207109	-0.009866	-0.0138918	0.0287223	-0.00380377	-0.0320477	-0.0637381	0.00494493	0.0205901	-0.0127243	-0.0472702	-0.00722378	-0.0211397	0.0238693	0.0313215	-0.00580333	0.0369	0.0142833	0.03331	0.0279617	-0.0826646	-0.0230395
logsigma1mm3DgldmGrayLevelVariance	-0.070706	-0.0256381	-0.0315294	-0.0465087	-0.0553995	-0.0521599	-0.0716484	-0.000427194	0.00247577	-0.00597377	0.102325	-0.0127085	0.0239941	-0.00915578	0.0155062	-0.0620205	0.0423797	-0.0700976	-0.00458931	-0.0304704	-0.0323769	0.0113397	-0.00268933	0.0304296	-0.0172757	0.0196393	-0.0233569	0.00958123	-0.00682737	-0.00283249	0.0454444	-0.0151414	-0.0294985	-0.0795546	0.0012301	0.0247677	-0.0119761	-0.0710076	0.0116278	0.00237655	0.00813794	0.00748742	0.00474332	0.02611	0.0252461	0.0249912	0.0153412	-0.047643	-0.00609632
logsigma1mm3DgldmSmallDependenceEmphasis	-0.0578512	-0.0186162	-0.120652	-0.0791372	-0.0502852	-0.00251436	-0.0208366	-0.034866	0.0144142	0.0323537	-0.0201461	0.00132354	0.0663581	0.0554979	0.0520399	-0.00822137	0.0671236	0.00608404	0.0149901	0.0657475	-0.0223416	-0.0133347	-0.0178339	0.0771574	-0.0120233	0.0243311	0.0287399	0.00586788	-0.000898585	0.0685959	-0.0457523	-0.0904786	-0.0264261	0.053145	0.00863982	-0.0599275	-0.0319462	-0.0599191	0.00543441	-0.0037914	-0.0370902	-0.0355174	-0.0580172	0.00800972	0.0425985	0.113646	0.0499148	0.0325411	-0.0116217
logsigma1mm3DgldmSmallDependenceHighGrayLevelEmphasis	-0.0608215	-0.068166	0.0151552	-0.0350025	-0.0731251	-0.0167114	-0.0700144	0.0135434	0.0335722	0.035975	0.0709195	0.00436631	-0.0157055	0.0647739	0.0919699	-0.00370383	-0.0255918	-0.187216	-0.143618	0.0632965	0.0208705	0.0082761	0.00663109	-0.120076	-0.00657585	-0.168787	-0.0504897	0.0620733	0.0394857	0.147045	0.0520941	-0.103777	-0.0269017	0.133863	0.0020177	-0.131357	-0.0134195	-0.02151	0.0425135	0.00572828	-0.00739912	-0.110728	-0.0587913	0.0497401	-0.0253199	0.10365	0.0334583	0.0656476	-0.0847889
logsigma1mm3DglrlmGrayLevelNonUniformityNormalized	0.0706767	-0.00313844	0.0531663	0.00413096	0.029807	-0.0834801	0.047309	0.00123166	0.0576178	-0.0144053	0.0222426	0.0172547	-0.0935818	-0.0593173	0.0414929	0.0182966	-0.0792049	-0.0394457	-0.0179424	-0.0072496	-0.0571706	0.0459267	-0.0227566	0.035841	0.0435218	-0.0543264	-0.0138359	0.0134169	-0.048683	0.0485705	-0.0291455	-0.0564388	0.0580399	-0.0473538	0.0389677	0.0163201	-0.044071	-0.0368412	-0.0234602	-0.0107615	0.00289253	0.0159053	-0.000823144	0.0602102	0.0391016	0.00155016	0.0221934	0.00148435	-0.00266134
logsigma1mm3DglrlmGrayLevelVariance	-0.0707833	-0.027756	-0.0259333	-0.0449092	-0.0560623	-0.0522721	-0.0727771	0.000192634	0.00457942	-0.00591802	0.103175	-0.00781574	0.0320021	-0.0109915	0.0186798	-0.0620908	0.0406133	-0.0707495	-0.00755866	-0.0258216	-0.0271604	0.0125302	-0.0062699	0.0277086	-0.0119247	0.015965	-0.0255415	0.0107852	-0.012891	-0.00734774	0.0442652	-0.00136153	-0.0336349	-0.0834835	-0.00216386	0.0254329	-0.013538	-0.0715862	0.0174718	0.000213886	0.00999027	0.013163	0.00982907	0.0243122	0.0220775	0.0140949	0.0148153	-0.0292964	-0.004747
logsigma1mm3DglrlmRunEntropy	-0.0746425	-0.0122003	0.019164	0.0111677	-0.0265683	0.0248935	-0.0646495	0.0277673	-0.00966452	-0.0118128	0.0624913	-0.00126959	0.0915243	-0.00388361	0.0044746	-0.0642272	0.0172955	0.00918385	0.0235509	0.0176178	0.011017	-0.034563	0.0557291	-0.00920458	-0.0330404	0.0283745	-0.0159466	0.0490712	-0.00790074	-0.0875526	0.0292205	-0.00405515	-0.0729764	-0.0688483	-0.0268972	-0.0318548	0.0324976	-0.0053449	-0.0138277	-0.0474185	0.0459887	0.0245109	-0.0189221	0.0483241	0.00433214	-0.0364603	-0.0325385	0.059254	0.02698
logsigma1mm3DglrlmShortRunHighGrayLevelEmphasis	-0.0466766	-0.088859	0.0794539	0.0151825	-0.0791199	0.00844344	-0.0861932	0.0105471	0.0287873	0.0628625	0.0116904	0.0294234	0.00209605	0.0609028	0.0797117	-0.0218823	-0.0711463	-0.165595	-0.163974	0.0913068	0.0692225	-0.0169924	0.0340963	-0.212044	0.0427956	-0.219711	-0.00660696	0.068436	0.00324846	0.122898	0.0692151	-0.0425422	-0.0574151	0.19965	-0.0707669	-0.00614864	0.00386966	0.0310907	0.00338193	-0.00729938	0.0577774	-0.0704579	-0.0553782	0.0306306	-0.0669745	0.0189851	-0.0313203	0.0794452	-9.34e-05
logsigma1mm3DglszmGrayLevelNonUniformityNormalized	0.0641469	0.0326849	-0.0144493	-0.0351353	0.035912	-0.0831885	0.0568139	-0.0102561	-0.0218532	-0.0266215	0.0107619	-0.0199932	-0.184428	0.0438082	-0.00203387	0.0929863	-0.0689689	-0.0523265	0.0394365	-0.0798964	-0.0536716	-0.00286244	-0.0652077	-0.00581949	-0.0513509	-0.0298111	0.00532803	-0.139249	0.0777228	0.181659	0.0477368	-0.0754516	0.128766	0.179714	0.196929	-0.00433759	0.000535732	0.00489963	0.0042344	0.0807108	-0.0336054	-0.0504692	0.0257575	0.0748391	-0.048538	0.0867912	0.0287444	-0.302574	0.0535132
logsigma1mm3DglszmGrayLevelVariance	-0.0645395	-0.0579037	0.0400891	-0.0152562	-0.0636691	-0.0307069	-0.0789236	0.00705253	0.0298429	0.00279909	0.0862663	0.0313411	0.0864828	-0.0161532	0.0451677	-0.0593033	0.0121158	-0.0979796	-0.0935305	0.0119375	-0.00179261	0.0238591	-0.0309257	-0.0471117	0.0489516	-0.0431541	-0.0553259	0.0477611	-0.0761455	-0.014308	0.0419635	0.109518	-0.0697072	-0.127392	-0.0435573	0.0852705	-0.0335624	-0.0730161	0.0459707	-0.00490329	0.0143154	0.0707188	0.0626788	-0.0225575	0.016899	-0.134108	-0.0426978	0.165492	0.032053
logsigma1mm3DglszmHighGrayLevelZoneEmphasis	-0.0486238	-0.0820606	0.083388	0.00980792	-0.0715138	0.00662518	-0.0808434	0.0116863	0.0262121	0.0494154	0.0175125	0.0330995	0.0229319	0.0662815	0.0869884	-0.00404594	-0.0712015	-0.167769	-0.17368	0.0821309	0.0760275	-0.0184851	0.0421695	-0.233731	0.0523783	-0.227673	-0.0407437	0.0648209	0.0132146	0.135507	0.0708318	-0.0657542	-0.0524952	0.196556	-0.0594735	0.00585279	-0.0302367	0.0265409	0.0166387	-0.0226082	0.0513319	-0.0781771	-0.0630768	0.00645036	-0.0527881	0.0138096	-0.066457	0.0683152	0.00265316
logsigma1mm3DngtdmComplexity	-0.0631224	-0.0613099	0.0424508	-0.0347549	-0.038382	-0.0476162	-0.0698041	0.0574127	-0.00827912	-0.0562197	0.107157	-0.0385764	-0.00686185	0.0599752	0.0661014	0.0428019	-0.00739989	-0.15114	-0.0862937	-0.0345666	0.0282146	0.0877202	-0.00090022	-0.0179076	0.0197351	-0.030484	-0.0205966	0.0165232	-0.0129949	0.0259498	0.0141955	-0.023742	-0.0209659	-0.0228716	0.105592	-0.0402012	-0.0365314	-0.0793216	0.0335842	0.0589284	-0.00830733	-0.00999145	0.0316933	-0.0686774	0.0744223	-0.0272469	-0.0154589	-0.0144722	-0.153131
logsigma2mm3DfirstorderEntropy	-0.066312	0.0809957	-0.0137005	0.00922492	-0.0298937	0.032082	0.00135425	-0.078458	-0.00424174	-0.082768	0.042652	0.000526162	0.0530921	0.00644636	-0.0838726	0.0480854	0.000852661	-0.0126366	0.00807931	0.0396258	0.0416278	-0.0395567	-0.0159717	0.0144456	0.024004	-0.0383747	0.0210166	0.0433381	-0.037689	0.00988521	0.048826	-5.24e-05	0.0498211	-0.00597393	0.0130481	-0.0434808	-0.00101945	0.00443532	0.00924561	-0.02742	-0.0456764	0.0110469	-0.00747406	0.0174194	0.044173	-0.0560367	0.0177118	-0.0074171	0.0113174
logsigma2mm3DfirstorderInterquartileRange	-0.0600197	0.0971784	-0.0353665	-0.0268477	-0.00807978	-0.0232988	0.0252572	-0.0313221	-0.0018833	0.0239731	0.0505899	0.0263531	0.0475561	-0.0197279	-0.0906971	0.0467921	0.00320597	-0.091467	0.0647131	-0.0230032	0.104228	-0.104204	0.0169775	-0.00760108	-0.0280193	-0.0574262	-0.109831	0.07766	0.0154727	-0.0522016	0.0417388	-0.0659703	0.0105653	-0.00791896	-0.100231	0.103968	-0.00500313	-0.053858	0.0175512	0.0490668	0.00505403	0.0771527	0.0281007	-0.0295556	-0.112321	-0.0858115	0.0251683	0.0752384	-0.00828594
logsigma2mm3DfirstorderMeanAbsoluteDeviation	-0.0627455	0.0949662	-0.0208394	-0.0143618	-0.0337954	-0.0245692	0.0176368	-0.0762842	0.0130286	-0.0238758	0.0220695	0.00856925	0.0605325	-0.0303277	-0.101595	0.0433247	-0.0138938	-0.0543255	0.0371327	0.0045101	0.055024	-0.0705741	-0.005529	0.000153107	0.00637754	-0.0444481	-0.0391092	0.0659953	-0.0366326	-0.0386789	-0.0187879	-0.0402418	0.00949292	0.0128718	-0.0031573	0.0227465	-0.0141179	-0.0050745	0.0152715	0.00515536	-0.0100951	0.0279411	-0.0229989	-0.000297782	-0.0306105	-0.052518	0.0179646	0.0490367	-0.00177536
logsigma2mm3DfirstorderRange	-0.0645813	0.0343874	0.0717743	0.0299127	-0.0434336	-0.0125871	-0.0377373	-0.0728426	-0.00429702	-0.145547	-0.0452574	-0.0407055	0.0657718	0.0200456	0.0113681	0.0400068	-0.0675874	0.0578519	-0.0501899	0.0409857	-0.0691735	0.0715402	0.0322986	-0.00177991	0.071547	0.0630267	0.10629	-0.0124313	-0.0532549	-0.018491	0.0944236	0.0202117	0.0651667	0.000923551	0.0215439	-0.0869835	-0.056307	-0.0108535	-0.0163944	-0.0333485	-0.06428	-0.0388371	-0.0171618	-0.0811256	0.146516	-0.154979	-0.059168	-0.0676516	0.0399445
logsigma2mm3DfirstorderRobustMeanAbsoluteDeviation	-0.0603574	0.0981226	-0.0336967	-0.0255157	-0.0162772	-0.0235654	0.0257534	-0.0472286	0.00394587	0.0115075	0.0436473	0.0202326	0.0516492	-0.0246904	-0.0976745	0.0453371	-0.00166043	-0.0834408	0.0617707	-0.0119122	0.0958411	-0.10386	0.0067319	0.000656755	-0.0155222	-0.0627529	-0.0914266	0.0728587	-0.00204876	-0.0458346	0.010416	-0.0650357	0.0132214	-0.00417817	-0.0599754	0.0878647	-0.0167882	-0.0295358	0.0133302	0.0324666	0.0106545	0.0666798	0.000221449	-0.0136148	-0.0858214	-0.0709645	0.0194298	0.0777181	-0.00537648
logsigma2mm3DfirstorderRootMeanSquared	-0.0555933	0.0874542	-0.0717222	-0.0467483	0.00733291	-0.0148113	0.0140993	-0.0417199	-0.0181127	0.064026	-0.0218944	0.127245	-0.0540025	-0.0142495	0.0969035	0.0237062	-0.0242872	-0.0467981	0.0583305	-0.0470274	0.14743	-0.0720002	0.0581686	0.00848386	0.0132121	-0.0463621	0.0652419	0.0646313	-0.00719135	-0.0265506	-0.0779916	0.00773248	-0.0478569	-0.104911	0.1257	-0.0332964	0.0142378	-0.0720681	-0.0544964	0.0131596	-0.0593612	-0.0455929	-0.101014	-0.0152194	-0.108017	0.0204813	0.0778462	-0.0294709	0.265051
logsigma2mm3DfirstorderUniformity	0.0622213	-0.078988	0.0319905	-0.014967	0.0177533	-0.0864098	-0.000561932	0.0599857	0.0290288	0.0810512	-0.0736144	-0.008756	-0.0306599	-0.0277474	0.0935716	-0.0666904	-0.0527158	0.0275796	-0.0321936	-0.0483845	-0.11152	0.0465471	0.0699079	-0.0613404	-0.0354884	0.0957611	-0.00107807	-0.0031805	-0.00609621	-0.055779	-0.0971194	-0.0226929	-0.0544476	0.031384	-0.000290146	0.0230121	-0.0451744	0.0170042	0.00314744	0.0088769	0.0444945	-0.00941903	-0.0112107	0.0146299	0.0194528	0.0237262	0.00283851	-0.00168842	-0.010913
logsigma2mm3DfirstorderVariance	-0.0610148	0.0919426	-0.00668988	-0.0155105	-0.0458482	-0.0613594	0.0195432	-0.0902543	0.0321414	-0.02339	-0.0233023	-0.0128132	0.0764129	-0.0619811	-0.111575	0.0581028	-0.0411708	-0.0382216	0.00741522	-0.0511609	-0.0209401	-0.0224183	0.0324346	-0.0365492	-0.00186891	-0.0187545	-0.0422147	0.0496642	-0.0521586	-0.018781	-0.0429781	-0.0271851	-0.0377965	0.032228	0.0373241	-0.0199606	0.0163133	-0.0299798	0.00757561	-0.00648223	0.00569063	0.0143293	-0.027105	0.00393051	-0.0374865	-0.00206658	-0.00368268	0.0392834	-0.0213179
logsigma2mm3DglcmAutocorrelation	-0.0512933	-0.00827369	0.0954107	0.0484173	-0.0977598	-0.0549891	-0.119113	-0.0922308	-0.048498	-0.0558878	-0.146262	0.045908	-0.0869702	-0.010412	0.0579111	-0.0543199	-0.0613974	0.0035613	0.00424451	0.0149493	0.0762049	-0.0252209	-0.0784631	0.0853023	-0.105143	0.0308551	-0.0456721	-0.0344064	0.0820958	-0.0417758	0.0140059	-0.014834	-0.0135821	0.0224143	-0.0287135	0.0507406	0.00638387	0.00618074	0.0391778	0.0081318	0.054965	0.00735024	0.0469488	-0.0209869	-0.0847326	0.0304127	0.0237126	0.011207	-0.0149252
logsigma2mm3DglcmClusterProminence	-0.0509927	0.0718894	0.0324413	-0.00740019	-0.0742742	-0.100161	0.00349231	-0.0904324	0.0437867	-0.0269454	-0.101976	-0.0711742	0.0733979	-0.11677	-0.175139	0.0880194	-0.0660554	-0.0221272	-0.0025295	-0.14872	-0.106793	0.0675128	0.0153272	-0.0654557	-0.0042876	0.0401764	-0.0347129	0.00713524	-0.0476829	0.0425315	-0.0731583	0.052578	-0.207552	0.0748419	0.0978201	-0.148439	0.117317	-0.0996155	-0.0267375	-0.0406406	0.05623	0.0161273	-0.0108545	0.0548453	-0.147764	0.095301	-0.125409	-0.023609	-0.0785651
logsigma2mm3DglcmClusterTendency	-0.0609397	0.0868557	0.00567055	-0.00740279	-0.0573384	-0.0626299	0.0102086	-0.088435	0.022167	-0.017214	-0.0248202	-0.0228299	0.0556151	-0.07533	-0.158498	0.0486663	-0.0370742	-0.0413011	0.0292771	-0.0517097	-0.0123014	-0.0317364	0.00677181	-0.0206765	-0.019564	-0.0140575	-0.0375023	0.0751685	-0.0527256	-0.0235806	-0.0758057	-0.0274141	-0.0638428	0.0437647	0.0347168	-0.0365452	0.0237964	-0.0381214	0.000482157	-0.0119968	0.0234937	0.0390303	-0.0389063	0.0771201	-0.0579271	-0.003767	0.0153591	0.0168077	-0.0288874
logsigma2mm3DglcmDifferenceEntropy	-0.0620995	0.0764843	-0.0591159	-0.0256854	-0.0442011	-0.00054906	-0.0235323	-0.113129	-0.0395256	-0.0389141	0.00630374	0.0815686	0.0241509	0.0139686	-0.0257402	0.0351847	-0.00323641	0.00766731	0.0343877	0.00140516	0.0410634	-0.0622144	0.0163072	-0.0338132	0.0981734	0.00269238	0.0963438	-0.0299778	-0.0430788	0.00709807	-0.0334126	0.0483208	0.0795421	-0.00392347	0.0437673	-0.0133886	-0.0277787	0.0699302	0.0166767	-0.0210405	0.0470936	-0.00320853	-0.00802266	0.026146	0.0904748	-0.00418098	0.0207394	0.045565	-0.00609833
logsigma2mm3DglcmDifferenceVariance	-0.0595818	0.0733954	-0.0413476	-0.0364364	-0.0527072	-0.0677895	-0.0263953	-0.13025	-0.0238567	-0.0243727	-0.0283841	0.079737	0.0613936	-0.0406234	-0.0155245	0.029178	-0.0272994	0.00636036	0.0479723	-0.0749147	-0.0431637	-0.01863	0.0500375	-0.0860936	0.136481	0.00169565	0.0290454	-0.08703	-0.0636459	-0.0299843	-0.0661968	0.0286631	0.0547747	-0.0128417	0.0874626	0.0359962	-0.0251074	0.0487753	-0.00856641	0.00689543	0.0615144	-0.0831942	-0.0776625	0.00411087	0.070745	0.0115941	-0.0280019	0.0401161	0.00545211
logsigma2mm3DglcmJointAverage	-0.055195	-0.00771085	0.0898548	0.0595889	-0.087103	-0.0235212	-0.117053	-0.093845	-0.0477172	-0.0444879	-0.108284	0.0844778	-0.0828307	-0.028882	0.0559863	-0.0531634	-0.0694447	0.0348051	-0.00829736	0.0391104	0.0510933	-0.0459358	0.0024698	0.0608857	-0.11567	0.0393276	-0.00176183	0.0103207	0.05116	-0.000246347	-0.00505934	-0.0126384	0.000855022	0.0107472	-0.059115	0.053305	-0.0650555	0.0106362	0.0101989	0.0438826	0.0137831	0.050944	0.0305632	0.0393879	-0.0213906	0.031748	0.0516158	0.00903262	-0.00988019
logsigma2mm3DglcmJointEnergy	0.0576824	-0.0681138	0.0415095	-0.0241426	0.019038	-0.124948	0.0102729	0.0527746	0.0690357	0.0713706	-0.0678936	-0.0240274	0.0240058	-0.0303994	0.101437	-0.087848	-0.0843629	0.0204153	-0.0341163	-0.00187422	-0.132127	0.0294806	0.082763	-0.0923141	-0.045144	0.125154	-0.0664465	0.0461843	-0.0649678	-0.149794	-0.113357	-0.114559	-0.101947	0.024153	-0.0201047	0.0721563	-0.0973327	0.0386027	0.0263469	0.0145351	0.0110285	-0.0358405	-0.0384862	0.00326627	0.0177931	-0.0580382	-0.0114123	-0.01778	0.0087421
logsigma2mm3DglcmJointEntropy	-0.0690168	0.0724593	-0.0139463	0.0100548	-0.0256785	0.0329393	-0.0123329	-0.0562922	-0.0281703	-0.0559253	0.0388412	0.0282947	-0.00303969	0.0101179	-0.072051	0.0366323	-0.014365	-0.0202281	0.0253187	-0.0205249	0.0532819	-0.0556263	0.00564399	0.00769428	0.0219825	-0.0308301	0.0446123	0.0309002	0.0151482	0.000496286	0.028633	0.0319218	0.0905215	-0.0157425	0.0288964	-0.0707767	0.0233512	0.00800531	-0.0109663	-0.0478882	-0.00974539	0.0402531	0.0158615	0.0936545	0.0481354	-0.0245811	0.0366522	-0.00890369	-0.00710839
logsigma2mm3DglcmMaximumProbability	0.0545529	-0.067265	0.0556405	-0.00108476	0.00226434	-0.10366	-0.0128981	0.0291821	0.0819317	0.072718	-0.0533118	0.019428	0.0789549	-0.0716452	0.0960488	-0.103363	0.00871554	0.0527398	-0.0393195	0.054024	-0.137705	0.0727461	0.113409	-0.0793484	-0.0659854	0.160286	0.00333725	0.106873	-0.123245	-0.167295	-0.226421	-0.0575513	-0.172019	0.0676636	-0.0140649	0.125945	-0.171623	0.143189	0.152739	0.0363476	-0.0894519	-0.106269	-0.0855274	-0.033028	0.0528028	-0.0557121	6.74e-05	-0.123581	-0.05074
logsigma2mm3DglcmSumAverage	-0.055195	-0.00771085	0.0898548	0.0595889	-0.087103	-0.0235212	-0.117053	-0.093845	-0.0477172	-0.0444879	-0.108284	0.0844778	-0.0828307	-0.028882	0.0559863	-0.0531634	-0.0694447	0.0348051	-0.00829736	0.0391104	0.0510933	-0.0459358	0.0024698	0.0608857	-0.11567	0.0393276	-0.00176183	0.0103207	0.05116	-0.000246347	-0.00505934	-0.0126384	0.000855022	0.0107472	-0.059115	0.053305	-0.0650555	0.0106362	0.0101989	0.0438826	0.0137831	0.050944	0.0305632	0.0393879	-0.0213906	0.031748	0.0516158	0.00903262	-0.00988019
logsigma2mm3DglcmSumEntropy	-0.0669883	0.0750426	0.00438334	0.0244014	-0.0362397	0.0402512	-0.00575016	-0.0708339	-0.0101728	-0.0721885	0.0487341	0.0128206	0.0187478	-0.011859	-0.113001	0.0283653	-0.00448046	-0.0190171	0.0352087	0.0172509	0.051543	-0.0470981	-0.0116787	0.025973	0.00285632	-0.0486644	0.0246313	0.0716198	-0.0356143	-0.000285276	0.0233311	0.00454828	0.0535214	-0.010349	0.0147883	-0.0596389	0.0116617	-0.00295618	-0.00385891	-0.0269727	-0.033585	0.0294222	-0.0222805	0.0715326	0.00567366	-0.0421193	0.0370178	-0.0210799	0.0153269
logsigma2mm3DglcmSumSquares	-0.0609763	0.0875663	-0.00433319	-0.0123938	-0.0571803	-0.0627544	0.00815451	-0.0972691	0.0172161	-0.0173757	-0.0250364	-0.00949586	0.0540903	-0.07227	-0.143646	0.0508439	-0.0373491	-0.0370656	0.0319207	-0.0581565	-0.0149489	-0.0333544	0.0177362	-0.0302028	-0.00131713	-0.0134814	-0.0320716	0.0606296	-0.0580234	-0.0250383	-0.07166	-0.0278497	-0.0517816	0.0395817	0.0411931	-0.0224929	0.0190006	-0.0307993	-0.00509495	-0.0100851	0.0303255	0.0290836	-0.0413773	0.0654427	-0.0452327	-0.000255034	0.00770124	0.0263966	-0.0238713
logsigma2mm3DgldmGrayLevelVariance	-0.0610007	0.0919154	-0.00666188	-0.0156024	-0.0459567	-0.0612941	0.0195266	-0.0904957	0.0321025	-0.0234943	-0.0234648	-0.0125657	0.0768279	-0.0616289	-0.112287	0.0576575	-0.0404276	-0.0386378	0.00780588	-0.050617	-0.0215957	-0.0224111	0.0325051	-0.037177	-0.00194868	-0.0173686	-0.0429609	0.0494892	-0.0525163	-0.0181865	-0.0431785	-0.0273362	-0.0375036	0.0309041	0.0367732	-0.0195793	0.0155833	-0.0298767	0.00786255	-0.00561603	0.00599436	0.0134865	-0.028236	0.00429348	-0.0354154	-0.00418224	-0.00364826	0.0398101	-0.022988
logsigma2mm3DgldmHighGrayLevelEmphasis	-0.0548226	0.00282147	0.0835128	0.0427347	-0.0979534	-0.0564959	-0.110424	-0.101776	-0.0443792	-0.048033	-0.14564	0.0546923	-0.0876102	-0.0169572	0.0590405	-0.0445968	-0.0726549	0.00671371	-0.00289415	0.00441509	0.0640219	-0.0222434	-0.0663395	0.0800967	-0.0986794	0.0301831	-0.0401517	-0.0322729	0.0753714	-0.0347096	0.00976717	-0.0167904	-0.00375986	0.028421	-0.0284551	0.0572762	0.00725255	0.0112328	0.0289831	0.0112926	0.0456115	0.00521926	0.0404998	-0.0291532	-0.0873624	0.029899	0.0243289	0.018947	-0.0218741
logsigma2mm3DgldmSmallDependenceHighGrayLevelEmphasis	-0.060897	0.0631959	-0.0265463	-0.0271517	-0.0624518	-0.0794538	-0.0293883	-0.132371	0.0076472	-0.0607792	-0.076811	0.0489831	0.0157231	-0.0622545	0.0415991	0.0635436	-0.0839223	-0.00268335	-0.0280591	-0.123795	-0.0910777	0.0222883	0.0527504	-0.02164	-0.0126924	0.0263557	-0.0801633	-0.0662875	0.0343342	0.00023882	-0.00944854	-0.0531453	0.0330951	-0.00679197	-0.00771171	-0.0180685	0.0578797	-0.0121859	-0.040726	-0.0392015	-0.0139487	-0.0691581	0.0290032	-0.0192053	-0.0207894	0.0472437	-0.00805811	0.0334384	-0.0535083
logsigma2mm3DglrlmGrayLevelNonUniformityNormalized	0.0629268	-0.0769205	0.0235366	-0.021308	0.0218721	-0.0853432	0.00638045	0.068044	0.0191455	0.0838847	-0.0746967	-0.0172205	-0.0513231	-0.0120558	0.0830029	-0.0575415	-0.0700457	0.0168842	-0.0266025	-0.068763	-0.105832	0.0419269	0.0448344	-0.0585748	-0.032455	0.0812312	-0.016476	-0.0251066	0.0179973	-0.0407594	-0.0634429	-0.0333539	-0.0413601	0.0272818	-0.00376231	0.0014706	-0.0207715	-0.0192403	-0.021045	0.00569599	0.0693521	0.014978	0.00558203	0.0235432	0.00704193	0.0183968	0.0112414	0.0134271	0.00456953
logsigma2mm3DglrlmGrayLevelVariance	-0.0613852	0.0896782	-0.00112555	-0.012346	-0.0491169	-0.0623584	0.0154878	-0.0952285	0.033459	-0.0320266	-0.0275184	-0.0114103	0.082836	-0.0617068	-0.106747	0.0553609	-0.0410975	-0.0322161	0.00191866	-0.0427701	-0.0278501	-0.0140214	0.0265126	-0.0368307	-0.000509508	-0.0113495	-0.0337411	0.0467897	-0.0581792	-0.0195595	-0.0474692	-0.0207728	-0.0374401	0.0294399	0.0439137	-0.0312239	0.0102988	-0.0220332	0.0124211	-0.0118417	-0.00891679	0.00323985	-0.0380421	-4.23e-05	-0.0219224	-0.00383948	-4.71e-05	0.0339398	-0.0152172
logsigma2mm3DglrlmHighGrayLevelRunEmphasis	-0.0554918	0.00422938	0.0833824	0.0417782	-0.0961842	-0.0559492	-0.107991	-0.100796	-0.0433722	-0.0518147	-0.143647	0.0531809	-0.0836079	-0.0157475	0.0616455	-0.0418719	-0.0755545	0.00731768	-0.00639111	0.00280473	0.0629542	-0.0186507	-0.0635341	0.0806433	-0.0986912	0.0297635	-0.0419164	-0.0333879	0.0773927	-0.0318451	0.0146183	-0.0203076	0.000195533	0.0255814	-0.0315858	0.0540263	0.00599724	0.00990811	0.0304144	0.00943626	0.0430587	0.00177403	0.038886	-0.036502	-0.0807051	0.0236153	0.0216046	0.0168905	-0.0175154
logsigma2mm3DglrlmRunEntropy	-0.0654554	0.0526314	0.0697381	0.0528237	-0.0249318	0.0332947	-0.013125	-0.0401269	0.0247932	-0.0920396	0.0466999	-0.0127391	0.0933495	-0.0229043	-0.0605451	-0.0073973	-0.0129985	0.0267992	0.00538207	0.0652547	0.000999012	-0.0228689	0.0562141	-0.0110926	-0.0113524	-0.0292964	-0.0044996	0.0750944	-0.0845149	-0.0564697	0.0170552	-0.0234361	-0.00159852	-0.0419081	0.048054	-0.00110186	-0.0243591	0.0318249	0.0434811	-0.0178673	-0.0674089	-0.0391976	-0.0571664	-0.00183332	0.00746884	-0.0902629	-0.0234699	-0.0784908	0.0279265
logsigma2mm3DglrlmShortRunHighGrayLevelEmphasis	-0.0583482	0.0121453	0.0721375	0.035908	-0.0941075	-0.0569974	-0.10229	-0.103011	-0.0427947	-0.0544348	-0.135091	0.0513675	-0.0834543	-0.0174487	0.0527636	-0.0321781	-0.0844733	-0.00160578	-0.0120837	-0.011261	0.0544373	-0.0129978	-0.0654608	0.0815899	-0.099992	0.0328037	-0.0422678	-0.0293197	0.0836719	-0.025805	0.0144802	-0.0220216	0.0110035	0.0274815	-0.038934	0.0332653	0.0128317	0.00772284	0.0200342	0.00971086	0.0314362	-0.0050639	0.0342644	-0.0232225	-0.0670533	0.0303536	0.0327546	0.02092	-0.018492
logsigma2mm3DglrlmShortRunLowGrayLevelEmphasis	0.047269	0.00596737	-0.0702923	-0.0906716	0.0293503	-0.115592	0.075942	0.053176	0.0170558	0.017974	-0.0475764	-0.14202	0.0526007	0.119371	-0.0545345	0.0273746	0.00270233	-0.100039	-0.0014789	0.0591375	-0.0115049	-0.0225116	-0.264714	-0.0710574	0.122655	0.0198218	-0.101712	-0.0664891	0.0387937	-0.322115	0.125281	-0.0778206	-0.0092822	0.0618492	0.141326	-0.0544701	0.189974	-0.0129059	0.0702207	-0.0845494	-0.0313637	-0.0802807	-0.0242674	-0.356812	-0.0318227	-0.00693753	0.107976	0.0531848	-0.0343158
logsigma2mm3DglszmGrayLevelNonUniformityNormalized	0.0554377	-0.0370276	-0.0291363	-0.0616056	0.055169	-0.0857095	0.0552862	0.11865	-0.0056966	0.113955	-0.0299299	-0.0423197	-0.135321	0.0334551	0.0153992	-0.0122387	-0.141327	-0.0840543	0.0492552	-0.192757	-0.0330712	0.0710796	-0.0982511	0.0130421	-0.0333955	0.0293297	-0.0990832	-0.0768031	0.0428659	-0.0630221	0.013145	-0.119646	-0.0567022	0.0152695	-0.0625324	-0.151497	0.11951	-0.129847	-0.103415	-0.156603	0.233811	0.15527	0.0378741	0.150846	-0.119146	-0.270277	-0.0473567	0.0206792	0.0946486
logsigma2mm3DglszmGrayLevelVariance	-0.0573942	0.04257	0.0556764	0.0366074	-0.0872165	-0.0435367	-0.0306502	-0.148858	0.012311	-0.110731	-0.0940457	-0.0101048	0.0624967	-0.0370095	-0.042799	0.0285324	-0.0733462	0.0258418	-0.104007	0.0241005	-0.134416	0.0885369	-0.0211832	-0.0528571	-0.00326012	0.0825215	0.0394874	-0.000402144	-0.0616638	0.0437989	0.0497818	0.0466738	-0.0589728	0.0182354	0.0483119	-0.0790022	-0.0280559	-0.00457046	-0.07607	0.0775751	-0.162609	-0.0545899	-0.158165	-0.143372	0.172165	0.118473	0.0680699	0.0574958	0.125029
logsigma2mm3DglszmHighGrayLevelZoneEmphasis	-0.0628608	0.0262511	0.0783598	0.0337034	-0.0647608	-0.0356872	-0.0611219	-0.0767562	-0.0314658	-0.10279	-0.0991842	0.00384302	-0.0397782	0.00679284	0.0714362	0.000915871	-0.113507	0.0357421	-0.0754822	-0.014277	0.0163274	0.05638	-0.0349257	0.0865765	-0.0763864	0.0476553	-0.00250612	-0.0390454	0.0682645	0.00934543	0.0717313	-0.0367957	0.0712759	-0.0240091	-0.0740108	-0.0253097	0.00429815	-0.0244074	0.0108646	-0.0225119	-0.000986927	-0.0178357	0.0011156	-0.114282	0.0548484	-0.0711403	-0.0142704	-0.0252045	0.0671177
logsigma2mm3DglszmLowGrayLevelZoneEmphasis	0.0580215	-0.0279219	-0.0511711	-0.0691277	0.030367	-0.116546	0.0381786	0.0711966	-0.0178663	0.07742	-0.0564116	-0.0971642	-0.00616944	0.00916201	-0.0465132	-0.000700885	0.00793302	-0.100661	-0.0311544	-0.0603081	-0.0879672	0.0466244	-0.15783	-0.0803348	-0.0200526	0.107341	-0.142156	-0.000568699	0.0437449	-0.144126	0.0673536	0.0411825	-0.0945377	0.0490337	0.00793871	-0.00339208	0.0531244	0.0397764	-0.0344817	-0.100595	-0.00531703	-0.100768	-0.123396	-0.141226	-0.0706995	0.232631	0.205511	0.11893	0.0427708
logsigma2mm3DglszmSizeZoneNonUniformity	-0.0529406	0.00228406	0.0842901	-0.0163618	0.0404794	-0.0724621	-0.052295	0.103631	-0.111515	-0.159123	0.0109054	-0.0387439	0.107706	0.0919038	0.125873	0.158667	-0.00611623	-0.0852069	0.0748424	-0.115708	0.127193	0.0954222	-0.0176754	0.0125874	0.0770688	0.0253703	0.0378951	-0.0870167	-0.0436852	-0.0196419	-0.0715702	-0.0192184	0.00551222	0.00850019	-0.0718327	-0.0518208	-0.021251	0.0594202	0.189925	-0.29763	-0.0462637	-0.00844705	-0.0242296	0.148103	-0.0277323	0.0617564	0.0875865	-0.00608644	0.0183478
logsigma2mm3DglszmSmallAreaEmphasis	-0.0478016	0.0331796	-0.011752	-0.00340726	-0.0062397	-0.00564512	-0.0318106	-0.055182	0.085623	-0.134835	-0.00207854	0.00470307	0.232856	-0.00181491	0.22714	0.105629	0.156668	0.0894743	-0.011982	0.20986	-0.204351	-0.0630403	-0.0147212	-0.0602861	0.124327	-0.23655	-0.193147	-0.364219	0.134741	0.00975475	-0.28735	-0.144357	-0.102767	-0.20462	-0.103489	0.0634236	0.289667	0.101394	-0.190571	0.0647262	-0.042444	0.0568218	0.089772	0.0770091	-0.0661496	-0.0602922	0.163988	-0.0469982	-0.0322061
logsigma2mm3DglszmSmallAreaHighGrayLevelEmphasis	-0.0642411	0.0357792	0.0594615	0.0161034	-0.0545243	-0.0479145	-0.0415313	-0.080651	-0.00851778	-0.127046	-0.0964076	-0.0101288	0.0146866	0.00978476	0.110793	0.0368161	-0.0878269	0.0512563	-0.0737887	-0.0198003	-0.0520206	0.0683419	-0.0279778	0.0506126	-0.0333874	0.00616793	-0.0329493	-0.124775	0.070315	0.0336729	0.036454	-0.0392265	0.0573933	-0.0786025	-0.091186	-0.0394068	0.0904074	-0.0138492	-0.0369711	-0.0485707	-0.0224195	-0.0437222	0.00477902	-0.105514	0.0601884	-0.0855561	0.000528454	-0.0259718	0.0533501
logsigma2mm3DngtdmComplexity	-0.063838	0.0519758	0.0201993	-0.0178213	-0.0425872	-0.0763304	-0.037418	-0.0833735	-0.0152743	-0.11888	-0.0619028	-0.0230224	0.064251	-0.0255716	0.0229062	0.0920945	-0.096399	0.00949823	-0.0189446	-0.141016	-0.0903769	0.11219	0.0717695	-0.038365	0.108708	0.0880203	0.0369254	-0.0708151	-0.0220283	-0.0095406	0.065714	0.0458931	0.00340803	-0.00713736	0.0315651	-0.0818255	-0.0321722	-0.0533459	-0.0392108	-0.0676436	-0.0306191	-0.0914111	0.0196588	-0.0625464	0.0572663	-0.0858292	-0.0747909	-0.0232522	-0.00433504
logsigma3mm3DfirstorderEntropy	-0.0618327	0.0837879	0.0422889	0.04725	0.00716465	0.0456446	0.0676764	0.000623448	0.0713313	-0.0407713	0.0718084	-0.0585045	0.00419068	0.0497783	0.0384827	-0.036195	-0.0346737	0.00556426	-0.0396564	0.0779296	-0.0388831	0.0551707	-0.0231313	0.0149886	-0.0169614	0.0484292	0.0348717	0.00318484	-0.00675573	-0.0445334	0.0191118	-0.0157451	0.00730494	0.0310919	0.0247209	0.00696817	-0.018609	-0.0048292	0.0189934	-0.0174126	0.0173102	-0.00986983	0.00189637	0.0109338	-0.00891216	-0.0225556	0.00733817	-0.0247555	-0.00976125
logsigma3mm3DfirstorderInterquartileRange	-0.056864	0.0960057	0.03384	0.0136965	0.0258774	-0.0138754	0.082653	0.0418652	0.0659532	0.0116167	0.0755362	-0.041861	0.0835789	-0.0178523	-0.0114131	-0.0132851	-0.0915492	-0.0384172	-0.0524354	0.105923	0.080051	0.00402841	0.0230441	0.0812225	-0.168859	-0.0201245	-0.0498629	-0.0433467	0.068489	0.0254255	-0.112367	0.0134093	0.0156519	0.0059278	0.0640225	0.00343382	-0.0488262	0.0502878	0.0839058	-0.0365649	0.0881517	-0.0228298	0.0446129	-0.0724369	0.0628711	0.00670413	0.0532142	0.0284781	-0.00300943
logsigma3mm3DfirstorderMeanAbsoluteDeviation	-0.0594153	0.0947974	0.0433023	0.0240868	0.0117334	-0.0119885	0.0856398	0.0312067	0.0740624	0.0128742	0.0426636	-0.0722274	0.0539402	0.011571	-0.00240454	-0.0214798	-0.0555176	-0.00625421	-0.0687965	0.0930501	0.0212678	0.0334287	0.015287	0.0534759	-0.0970477	0.0026085	0.0199826	-0.0058518	0.0377211	0.0272834	-0.0488674	0.00159262	0.00572877	0.0229349	0.0479865	-0.00584362	-0.0171622	0.014684	0.0395043	-0.035683	0.0501869	-0.00455885	0.0317098	-0.0367421	0.0470672	-0.00503687	0.0370741	-0.0156902	0.0232984
logsigma3mm3DfirstorderRange	-0.0609212	0.0590719	0.0822531	0.0439304	0.00752301	-0.00849849	0.0596381	0.0287424	0.0435966	-0.0386028	-0.0343153	-0.109125	-0.0179006	0.0958039	0.0645502	0.00433442	0.0370785	0.0297802	-0.0189599	0.0011839	-0.0948949	0.0546481	0.0272398	-0.00532311	0.0732374	0.0541047	0.127489	0.0341263	-0.0125776	-0.00833817	0.188564	-0.00420685	0.0391	-0.018161	-0.0917882	0.0162657	-0.00175864	-0.0758007	-0.0108772	0.0204754	-0.0159286	0.0410332	-0.0192164	0.0487784	-0.102102	-0.0454547	0.0270575	0.0319518	0.0215447
logsigma3mm3DfirstorderRobustMeanAbsoluteDeviation	-0.0575233	0.0967339	0.035372	0.01678	0.0211647	-0.0138165	0.0843599	0.0368027	0.0705421	0.01377	0.0668214	-0.0508131	0.0794546	-0.0124775	-0.013483	-0.0183869	-0.0811394	-0.0250439	-0.0601307	0.106578	0.066169	0.0144632	0.0206097	0.0708903	-0.154831	-0.0154381	-0.0330564	-0.0328193	0.0609162	0.0273722	-0.102006	0.005835	0.00876225	0.0146827	0.065052	0.00285857	-0.033523	0.0395922	0.0749878	-0.0372942	0.08696	-0.0210843	0.0383387	-0.0619011	0.0682146	0.00504931	0.05368	0.0109167	0.00627936
logsigma3mm3DfirstorderRootMeanSquared	-0.055937	0.0826034	-0.0129927	-0.012656	0.0609216	-0.00591453	0.0369752	0.0704417	0.0187128	0.0945448	0.0231724	0.10029	-0.0664524	-0.0112475	0.116245	-0.0287706	-0.00111486	-0.0923294	0.0353038	-8.34e-05	0.233637	-0.108187	0.0291008	0.0391147	-0.103498	-0.0214516	-0.0756065	0.0892083	0.123218	-0.0962361	-0.0857909	-0.00428007	-0.0538094	-0.135628	0.0936343	-0.0467207	0.0043608	-0.0699003	-0.0322446	0.0676495	-0.272503	-0.0926245	-0.116361	-0.131102	-0.0632157	0.0481134	0.122692	-0.0926428	0.305494
logsigma3mm3DfirstorderUniformity	0.0583494	-0.076389	-0.0283141	-0.0631541	-0.00484866	-0.102687	-0.0459735	0.0277517	-0.0727281	0.072917	-0.124192	0.0216706	-0.00257245	-0.0283319	-0.0402497	0.0522458	0.0284104	0.00744143	-0.00356473	-0.0941748	0.00913214	-0.0708484	0.0677926	-0.0120855	0.028776	-0.047965	0.0176117	0.0460605	0.0373348	0.0676642	0.0527275	0.0332658	0.0505107	-0.0423831	-0.0486123	-0.0586639	0.0133718	-0.0186937	-0.0474104	-0.011879	-0.00762494	0.0720133	0.0443057	-0.0324319	0.0707003	-0.0239612	0.0840378	0.0291791	0.00933533
logsigma3mm3DfirstorderVariance	-0.0569225	0.0932329	0.0503596	0.0130684	0.00851683	-0.0484536	0.0936355	0.0500823	0.0692686	0.0546579	-0.0044994	-0.0968797	0.0641423	-0.00169269	-0.0181574	0.00677884	-0.0247069	0.00708899	-0.0856426	0.0508075	-0.00087814	0.0465486	0.0646742	0.0394664	-0.100296	-0.00274579	0.052864	0.0025181	0.0342492	0.109534	-0.00159773	0.0258462	-0.0307455	0.0116438	-0.0119925	-0.00922286	0.0208582	-0.0248042	0.0261453	-0.011881	0.0160704	0.0510954	0.0561066	-0.0501144	-0.00622314	0.00329142	0.0529562	-0.0260347	0.0541535
logsigma3mm3DglcmAutocorrelation	-0.0563226	0.0527854	0.10026	0.0428476	-0.039042	-0.0697225	0.00593893	0.0384324	0.0135479	0.0547882	-0.121083	-0.0821938	-0.0738379	0.0537119	-0.0214759	-0.0433959	0.167862	0.000208386	0.0501888	0.0049674	0.0770569	-0.0488453	-0.0673086	0.0356401	0.0660153	-0.0354325	-0.0307204	0.00868525	-0.0170454	0.0408285	-0.0538863	-0.025487	-0.0956524	-0.0314938	0.0523559	-0.0492146	-0.00643194	0.0222979	0.00886735	-0.0096398	0.0269677	-0.0292681	-0.0212216	0.0637322	0.0671924	-0.00549707	-0.0630771	0.0007423	-0.0271149
logsigma3mm3DglcmClusterTendency	-0.0561166	0.0899085	0.0591723	0.0157394	-0.000872057	-0.0497474	0.0888522	0.0543783	0.0676089	0.0622312	-0.00586337	-0.108622	0.060586	-0.0129833	-0.047723	0.00499468	-0.0221192	0.0116436	-0.0780648	0.065201	0.0121686	0.0443049	0.0500549	0.0541814	-0.118164	-0.00410567	0.0537178	0.013705	0.0290114	0.129854	-0.0412758	0.0159637	-0.066703	0.0148081	0.0153681	-0.0205916	0.0389966	-0.0375795	0.0223661	-0.0209716	0.050352	0.0500528	0.0628612	-0.0215151	-0.00538937	0.00203297	0.0503366	-0.0337243	0.064209
logsigma3mm3DglcmContrast	-0.053686	0.109982	-0.0235147	-0.0122534	0.00494523	-0.0341714	0.0956333	-0.0246877	0.0680586	0.0786855	-0.0489614	0.0399832	-0.0212139	0.00135206	0.0633715	-0.0037124	-0.00525553	-0.0522863	-0.0433	-0.0873248	0.0111076	-0.0324331	0.123956	-0.0600137	0.0387117	-0.00568684	-0.0087776	0.0175445	0.0461458	-0.080956	-0.00384618	0.00336855	0.0890824	-0.060845	-0.0137048	0.0690488	0.0413203	0.0844705	0.0134211	0.0294112	0.0185021	0.000564654	0.0228059	-0.0088912	-0.0274753	0.0817812	-0.0506842	-0.0840033	-0.0533358
logsigma3mm3DglcmDifferenceAverage	-0.0546336	0.112527	-0.0359657	-0.00644932	0.00530335	-0.000196263	0.0908271	-0.0349212	0.0611624	0.0562232	-0.00935125	0.0514101	-0.0525251	0.0162646	0.0578314	-0.00667254	-0.0256148	-0.0571034	-0.0352646	-0.0532885	0.0285793	-0.00627465	0.0422281	-0.0398621	0.0460777	0.0136548	-0.00571276	0.00815919	0.0255029	-0.0847654	-0.00545627	0.00453884	0.0570059	-0.0308267	-0.0335122	0.052124	0.0055079	0.0720624	-0.00288921	0.00650243	0.0207784	0.000913253	0.0276995	-0.00780688	0.0330519	0.0184803	-0.0353284	-0.0438879	-0.0417523
logsigma3mm3DglcmDifferenceEntropy	-0.0605844	0.104788	-0.0124428	0.00855301	0.00222681	0.0136038	0.070137	-0.0284048	0.0395088	0.00769701	0.0108318	0.0292531	-0.0525754	0.0450001	0.0530794	-0.0235398	-0.0141954	-0.0205827	0.00043717	-0.0092134	0.0249793	0.00120959	-0.0320612	-0.0365625	0.0710006	0.0380262	0.026299	-0.0159044	0.00158724	-0.0710677	-0.00743996	0.00372199	0.0643246	-0.00569563	-0.0015346	0.0137862	-0.0176932	0.0621313	0.00749137	-0.0510239	0.0426337	-0.0278289	0.004186	0.0381631	0.0663385	-0.00792982	-0.0354134	-0.04634	0.0032697
logsigma3mm3DglcmDifferenceVariance	-0.0576482	0.104679	-0.00017009	-0.0071813	0.00351412	-0.0472555	0.0838554	-0.00874546	0.0494984	0.0616997	-0.0578262	0.00927999	-0.00421269	0.0165378	0.0601068	-0.00944224	0.0206125	-0.0184216	-0.0152048	-0.078496	0.00513105	-0.0251656	0.0883241	-0.0543195	0.0544528	-0.00343327	0.0206793	-0.0100579	0.0349879	-0.0489903	-0.00917158	0.013985	0.0983175	-0.0422404	0.00175098	0.0513261	0.0414706	0.0897088	0.0219043	-0.0118087	0.0134152	-0.0256461	-0.0130147	0.0511282	-0.00476541	0.0920085	-0.0768345	-0.105661	-0.000892985
logsigma3mm3DglcmId	0.0528469	-0.111121	0.0514238	-0.00106039	-0.00475844	-0.0471304	-0.0808132	0.0431502	-0.048647	-0.0277766	-0.0422221	-0.0594848	0.0866997	-0.0328694	-0.0431683	0.0088447	0.0402242	0.0618424	0.0192535	0.0248984	-0.0421284	-0.0470022	0.0698038	0.0103758	-0.0482764	-0.0354431	-0.0010487	0.0193416	0.0017672	0.0540588	0.00725548	-0.00968563	0.0225061	-0.00518719	0.0851767	-0.0163678	0.0121119	-0.0414533	0.0321112	0.00344451	-0.00679309	-0.00689071	-0.0152268	0.0018912	-0.0813706	0.0222835	0.0246146	-0.00690167	0.0227718
logsigma3mm3DglcmIdm	0.0528544	-0.110737	0.0514668	-0.00168282	-0.00447204	-0.0477759	-0.0799788	0.0445338	-0.049174	-0.0256636	-0.0439557	-0.0598671	0.0880644	-0.0347519	-0.0435241	0.00983841	0.0429038	0.0614489	0.0198699	0.0182559	-0.0445289	-0.0414712	0.0741018	0.00996538	-0.0498047	-0.0367042	-0.00189511	0.0155479	0.00444414	0.0629707	0.00752854	-0.0072495	0.0170343	-0.00805738	0.0808491	-0.0181339	0.0188253	-0.0439492	0.0304523	0.00945272	-0.0111291	-0.00682643	-0.020267	0.00152074	-0.0866839	0.03448	0.0229355	-0.010927	0.0230004
logsigma3mm3DglcmInverseVariance	0.0542637	-0.105748	0.0261201	0.00408754	-0.00298054	0.0218991	-0.085099	0.0447238	-0.0719105	-0.0477147	0.0205827	-0.0512718	0.0472521	-0.0261927	-0.0700987	0.0157744	0.0484913	0.0481136	0.0513241	-0.00760863	-0.0476859	0.100414	-0.0628315	0.0518772	-0.0612027	-0.0149157	0.00228219	-0.0684213	-0.0131484	0.203786	0.00709228	0.024514	-0.17153	0.0193099	-0.0530617	-0.093784	0.0658831	-0.117503	-0.034075	0.0577913	-0.0790652	0.00582856	-0.0925073	0.0092107	-0.0723017	0.101507	0.0180715	0.0294204	0.0543637
logsigma3mm3DglcmJointAverage	-0.0593749	0.0499922	0.100262	0.0593066	-0.0348633	-0.03298	0.000106394	0.0189154	0.0222002	0.026839	-0.0858018	-0.0442201	-0.0973651	0.0551624	-9.38e-05	-0.0600903	0.152918	-0.000955686	0.0637847	0.0148654	0.0589432	-0.0576082	-0.0274831	0.00435759	0.0793105	0.00553657	-0.069993	0.027042	-0.0189959	-0.0150105	-0.0230186	-0.0320046	-0.0301647	-0.0246322	0.041261	-0.0616274	-0.0375843	-0.00555854	0.00555442	-0.017872	0.0217702	-0.013644	-0.00767985	-0.0201	0.0782416	-0.0261763	0.0148653	0.00380083	-0.0608959
logsigma3mm3DglcmJointEnergy	0.0544739	-0.0716023	-0.00864668	-0.0661703	0.00187847	-0.142274	-0.0326141	0.0365645	-0.0468374	0.0637491	-0.134497	-0.038325	0.0570291	-0.0127685	-0.0236684	0.054627	0.0142468	0.0174549	-0.0605648	-0.0224174	-0.0291933	-0.126928	0.0950703	-0.00533333	-0.00372621	-0.0340002	0.00964376	0.0959577	0.0895336	-0.00259627	0.0796027	0.0128768	0.146521	-0.0205125	0.0211581	-0.0379859	-0.0128868	0.00732527	-0.0120143	-0.0232218	-0.00351029	0.098067	0.0773385	-0.0362204	0.105018	-0.0429339	0.134265	0.0415848	-0.0444115
logsigma3mm3DglcmJointEntropy	-0.0637841	0.0885449	0.0277601	0.0392263	0.00628935	0.0474274	0.061376	0.005418	0.0523589	-0.0154634	0.0537379	-0.0124784	-0.0395924	0.0377872	0.0286665	-0.0321895	-0.0351694	-0.0154254	-0.0209756	0.0223924	0.000924391	0.0440175	-0.0225476	0.00658542	0.00122643	0.0412707	0.0161334	0.00319022	-0.00374278	-0.0567949	-0.00394187	-0.0025836	0.00630075	-0.00183208	-0.00221865	-0.0133081	-0.0153077	0.0143422	-0.00186012	-0.0288891	0.0264126	-0.018941	0.00094868	0.0436306	0.0240946	-0.0333812	-0.0105517	-0.0436933	-0.0212964
logsigma3mm3DglcmMaximumProbability	0.0536804	-0.069172	0.0102263	-0.056822	-0.00977197	-0.151832	-0.0371348	0.0213985	-0.0298083	0.0268984	-0.120928	-0.04315	0.0702365	0.0132158	-0.0177573	-0.0124417	0.0333965	0.0512301	-0.0206875	0.0541376	-0.0245607	-0.183105	0.108841	-0.0514191	0.0325404	0.0129422	0.0264511	0.0816815	0.0568185	-0.0162517	0.0508805	-0.00547117	0.203973	-0.00771839	0.0842829	-0.0307334	-0.0174937	0.0316694	0.0600232	-0.0462656	-0.0141143	0.0730285	0.082247	0.00477987	0.101001	-0.0758444	0.142023	0.07456	-0.0503069
logsigma3mm3DglcmSumAverage	-0.0593749	0.0499922	0.100262	0.0593066	-0.0348633	-0.03298	0.000106394	0.0189154	0.0222002	0.026839	-0.0858018	-0.0442201	-0.0973651	0.0551624	-9.38e-05	-0.0600903	0.152918	-0.000955686	0.0637847	0.0148654	0.0589432	-0.0576082	-0.0274831	0.00435759	0.0793105	0.00553657	-0.069993	0.027042	-0.0189959	-0.0150105	-0.0230186	-0.0320046	-0.0301647	-0.0246322	0.041261	-0.0616274	-0.0375843	-0.00555854	0.00555442	-0.017872	0.0217702	-0.013644	-0.00767985	-0.0201	0.0782416	-0.0261763	0.0148653	0.00380083	-0.0608959
logsigma3mm3DglcmSumEntropy	-0.0618004	0.0776736	0.0556131	0.0558359	0.00193397	0.0516069	0.0608505	0.0113454	0.0728059	-0.0317909	0.0716137	-0.0509219	-0.00814117	0.0340191	0.0157569	-0.0509664	-0.0445475	0.00255336	-0.0314194	0.0729642	-0.0203002	0.0574499	-0.0119664	0.0293528	-0.0363229	0.0377908	0.0250322	0.0135183	-0.0122093	-0.0471829	-0.0196947	-0.0129416	-0.00897698	0.0222367	0.0457785	-0.0123859	-0.0123163	-0.0093074	0.0162738	-0.0187534	0.046213	-0.022597	-0.00518911	0.0376145	-0.0142134	-0.0303432	-0.00496043	-0.0459899	-0.00853265
logsigma3mm3DglcmSumSquares	-0.0566045	0.0923031	0.0542948	0.0140383	-0.000490703	-0.0492767	0.09034	0.0496888	0.068424	0.0640609	-0.00883174	-0.0998827	0.0557846	-0.0121694	-0.0408009	0.00446672	-0.0212412	0.00747662	-0.0766315	0.0556936	0.0122385	0.0396551	0.0556092	0.0471256	-0.108979	-0.00425974	0.0501357	0.0141225	0.0305013	0.117175	-0.0392361	0.0153014	-0.0569937	0.00988891	0.0135901	-0.0147982	0.0396057	-0.0298024	0.0220238	-0.0178245	0.0487932	0.0473036	0.0608954	-0.0209154	-0.00693822	0.00742327	0.0441227	-0.0374993	0.0570442
logsigma3mm3DgldmDependenceNonUniformityNormalized	-0.0307007	0.104014	-0.0994065	-0.0218502	-0.00565308	0.0394808	0.0910991	-0.0509289	0.046125	0.139349	-0.0171903	0.125887	-0.167971	-0.0283891	0.0135484	0.027698	-0.0767597	-0.118765	-0.0808242	-0.0957662	0.0683446	0.0883141	0.000565546	0.0314628	0.0395378	0.0389645	-0.0168041	0.0209298	-0.0372305	-0.0334661	0.013448	0.0232149	-0.0938643	-0.00179286	-0.160614	0.0628787	0.00397386	0.042083	-0.0773305	0.0873978	0.0232821	0.0842696	0.0418588	-0.0847494	0.0179045	-0.0594645	0.0142979	0.037416	-0.0856648
logsigma3mm3DgldmGrayLevelVariance	-0.0569067	0.0932463	0.0504314	0.0131053	0.0085898	-0.0485373	0.0935298	0.0499845	0.0692961	0.0551986	-0.0042912	-0.0969403	0.0642791	-0.00127195	-0.017813	0.00701898	-0.0241947	0.00691149	-0.0860008	0.0503998	-0.00131578	0.0461221	0.0640527	0.03893	-0.10003	-0.00246358	0.0536239	0.00230953	0.0344181	0.11021	-0.00203922	0.0247495	-0.0314072	0.0115175	-0.0113722	-0.00894577	0.0207651	-0.0240981	0.0257843	-0.0113445	0.0152252	0.0508275	0.0571622	-0.0509887	-0.00773485	0.00571134	0.0528974	-0.0268032	0.0539304
logsigma3mm3DgldmHighGrayLevelEmphasis	-0.058205	0.05923	0.0914402	0.0391782	-0.032788	-0.0678416	0.0156641	0.0411267	0.0196141	0.0660924	-0.115558	-0.0736097	-0.0760039	0.0499318	-0.0108334	-0.0409468	0.150122	-0.00297339	0.0351967	-0.00182871	0.0685471	-0.0464374	-0.0467581	0.034888	0.059964	-0.0324131	-0.0213409	0.0109801	-0.0118347	0.0400425	-0.0446331	-0.0202438	-0.0814209	-0.0352925	0.0412913	-0.0409967	-0.00400765	0.0193718	0.00631261	0.00254998	0.0126309	-0.0246703	-0.0167259	0.0573285	0.0496772	-0.00528701	-0.053856	-0.00498715	-0.0431867
logsigma3mm3DgldmSmallDependenceEmphasis	-0.0449005	0.108694	-0.076141	-0.0377999	-0.000878406	-0.0245049	0.094492	-0.0967477	0.0610027	0.0348734	-0.0218492	0.0694279	0.00375965	0.0151162	0.11916	0.0397816	0.0329287	-0.0491337	0.0345546	-0.0641134	-0.0570172	-0.0331742	0.044823	-0.0941696	0.000571333	-0.0383036	-0.013733	0.0160706	0.0361362	-0.0486909	0.0111258	0.00473326	0.0635374	0.0297764	-0.0231052	0.0523024	-0.0638785	0.0545846	0.0569034	0.00861473	-0.0220001	-0.00216425	0.0262236	-0.0254483	-0.0128185	0.0655128	-0.00256734	-0.000953376	-0.109497
logsigma3mm3DgldmSmallDependenceHighGrayLevelEmphasis	-0.0560859	0.0945571	0.0103758	-0.0104262	0.00227475	-0.0728845	0.0923483	0.0115996	0.0730717	0.087227	-0.0813099	-0.0134906	0.000400667	0.00540926	0.0620096	0.0129453	0.0799524	-0.0363783	-0.0301524	-0.126028	-0.0666038	-0.0190611	0.135486	-0.0390533	-0.00636257	-0.0501851	-0.00632665	0.0187952	0.0429912	0.0148372	0.0607409	0.0346601	0.0250481	-0.089248	-0.0829664	-0.00123325	0.0265087	0.0468878	0.0293404	0.0443027	-0.0613065	0.00414959	-0.0153204	0.0157102	-0.0911773	0.11096	-0.015297	-0.0597495	-0.125992
logsigma3mm3DglrlmGrayLevelNonUniformityNormalized	0.0582053	-0.076254	-0.0339099	-0.0633268	-0.00139437	-0.0939386	-0.0450524	0.0323244	-0.0774178	0.0805958	-0.12126	0.0260446	-0.00333167	-0.0399932	-0.0473834	0.0662524	0.0195004	-0.000185355	-0.0114508	-0.112569	0.017156	-0.0525613	0.0627518	0.0048632	0.0159055	-0.071909	0.00572004	0.0367485	0.0365367	0.0750989	0.0508906	0.0371515	0.0245196	-0.0555149	-0.0618408	-0.0507502	0.017023	-0.0221097	-0.0608257	0.000543931	-0.0106036	0.0583214	0.0396486	-0.0420556	0.060056	-0.0152991	0.0700096	0.0139951	0.0126826
logsigma3mm3DglrlmGrayLevelVariance	-0.0573176	0.0918913	0.0532558	0.0150804	0.00498802	-0.0490635	0.0924502	0.0459731	0.0688938	0.0504665	-0.0151188	-0.102161	0.0582779	0.00690103	-0.0128469	0.00616197	-0.0105847	0.0104929	-0.0844393	0.0461891	-0.0131937	0.0476665	0.0611757	0.0329523	-0.0806341	0.0020155	0.0629635	0.0038752	0.0266879	0.106796	0.00753252	0.0234818	-0.0305555	0.00728628	-0.0106154	-0.00976973	0.019436	-0.0247721	0.0222353	-0.00697822	-0.00109507	0.0503159	0.0486075	-0.039911	-0.00668048	0.00682692	0.0467246	-0.0320099	0.0538164
logsigma3mm3DglrlmHighGrayLevelRunEmphasis	-0.0587596	0.059851	0.091486	0.0384488	-0.0294477	-0.066211	0.0186122	0.0428587	0.0195466	0.0617811	-0.111427	-0.0746742	-0.0714326	0.0531529	-0.00432619	-0.037529	0.143041	-0.00173766	0.029952	-0.00407771	0.0632159	-0.0407298	-0.041411	0.0361029	0.0593648	-0.0296547	-0.0211266	0.0102318	-0.0121485	0.0404943	-0.0314983	-0.0181267	-0.073529	-0.0368871	0.0295888	-0.0398404	-0.00285451	0.0175136	0.00416457	0.00689997	0.00614789	-0.0258159	-0.0211552	0.0492501	0.0497051	-0.00382203	-0.0481476	-0.00405077	-0.034736
logsigma3mm3DglrlmLongRunHighGrayLevelEmphasis	-0.046477	0.0181615	0.12973	0.0587585	-0.0517527	-0.068009	-0.0351141	0.0292894	-0.00983974	0.0214483	-0.154759	-0.0737556	-0.0715191	0.0650959	0.0122969	-0.0583496	0.189514	0.0284938	0.0953767	0.0436724	0.123061	-0.0750353	-0.0723559	0.0272751	0.100779	-0.0479676	-0.00631035	-0.0109294	-0.0463159	0.00804586	-0.069028	-0.0577321	-0.104804	-0.0104611	0.147466	-0.0108753	-0.0127084	0.0418087	0.0583191	-0.0882017	0.0752623	-0.0387804	0.0084137	0.0268939	0.0111205	-0.0583473	-0.121555	0.00528032	-0.0173482
logsigma3mm3DglrlmLowGrayLevelRunEmphasis	0.0471007	-0.0263626	-0.0729164	-0.0969763	0.0128094	-0.120405	0.0115154	0.031484	-0.0326559	0.0307462	-0.0901154	-0.0869294	0.138171	0.0309059	-0.045205	0.0963717	-0.141069	-0.0245334	-0.164367	0.0943478	0.00767991	-0.0452596	-0.191849	0.195066	-0.0522211	-0.163259	0.158598	0.0773522	0.118161	-0.210895	0.120539	-0.0293237	-0.0337215	-0.0779441	0.0311798	0.114288	0.00748348	0.137099	-0.0506864	0.0517479	0.00254121	-0.00873242	-0.0497375	0.213244	0.0508259	0.0341829	-0.140321	-0.0626104	-0.0252981
logsigma3mm3DglrlmRunLengthNonUniformityNormalized	-0.0466223	0.110252	-0.074573	-0.00507464	0.00668211	0.0631091	0.0736115	-0.0464705	0.0432584	0.0191564	0.0708436	0.050426	-0.089812	0.0436738	0.0348966	0.00459898	-0.0220358	-0.0614991	-0.0218657	0.0224739	0.0249831	0.0831317	-0.176314	0.0287514	0.0333073	0.0661558	-0.0128602	-0.0546293	0.0134949	0.00861932	-0.0118594	0.00660424	-0.0873092	0.0427716	-0.17386	-0.0451656	-0.0236755	0.0083308	-0.0464323	0.00704094	-0.0701871	0.0326199	0.00501449	0.00785583	0.120497	0.0382385	0.0381235	0.0578674	-0.0582081
logsigma3mm3DglrlmShortRunEmphasis	-0.0460384	0.108004	-0.0736993	-0.00105356	0.00588267	0.0749597	0.0678699	-0.0430603	0.0365166	0.00492469	0.0818225	0.0485018	-0.0948414	0.0485791	0.0282019	-0.00264917	-0.0180945	-0.0572093	-0.00656445	0.0213043	0.0282231	0.104939	-0.205395	0.0393479	0.0398808	0.0754822	0.00069345	-0.0704644	0.0080086	0.0364479	-0.0206309	0.013996	-0.115483	0.0490929	-0.179914	-0.0668817	-0.0125722	-0.00453466	-0.0519779	0.00576307	-0.0678751	0.0253034	-0.010276	0.0265877	0.114591	0.04853	0.0387312	0.0713493	-0.0372627
logsigma3mm3DglrlmShortRunHighGrayLevelEmphasis	-0.0598272	0.066462	0.0824542	0.033682	-0.0237511	-0.0646977	0.0289361	0.0448346	0.0249255	0.0678259	-0.101538	-0.0723917	-0.068458	0.0502238	-0.00431867	-0.0322368	0.129536	-0.00708515	0.0157219	-0.013083	0.0513889	-0.0340571	-0.0329354	0.0361533	0.0493157	-0.0265259	-0.0226427	0.0122353	-0.005976	0.0438705	-0.0220029	-0.0108355	-0.0648101	-0.0438344	0.00534967	-0.0416238	4.82e-05	0.0165671	-0.0027365	0.0214067	-0.00783383	-0.0223404	-0.0251943	0.0501728	0.0553438	0.00814836	-0.0351748	-0.00571306	-0.038607
logsigma3mm3DglrlmShortRunLowGrayLevelEmphasis	0.0481781	-0.0226926	-0.0890801	-0.0999315	0.00753275	-0.105402	0.00617592	0.0134431	-0.0446591	0.0245974	-0.0776483	-0.0722105	0.140283	0.0271373	-0.0479334	0.106539	-0.108974	-0.0195108	-0.15488	0.106007	0.0275009	-0.0233069	-0.192245	0.188611	-0.0437889	-0.137311	0.165343	0.0449132	0.0803647	-0.137153	0.112948	-0.0250604	-0.0795697	-0.0588539	0.00842298	0.13596	-0.00962	0.120257	-0.0369291	0.0602964	-0.0208352	0.0191669	-0.0685605	0.180804	0.031292	0.0563249	-0.15111	-0.0588099	-0.0212741
logsigma3mm3DglszmGrayLevelNonUniformityNormalized	0.0486266	-0.0694279	-0.0546834	-0.0561173	0.0133278	-0.0296711	-0.0417425	0.0672065	-0.0910431	0.12195	-0.0691459	0.0802197	-0.00824026	-0.103607	-0.0889169	0.079594	-0.0858613	-0.0016689	-0.0345339	-0.217433	0.121121	0.0485063	0.0889488	0.102736	-0.102732	-0.194797	0.0128091	0.0207088	-0.0783536	0.109626	-0.108912	0.00196479	-0.29888	-0.189725	-0.225301	-0.199373	0.051524	0.18027	0.0137566	0.0185544	-0.124801	-0.0578353	0.0500752	-0.18682	0.231166	-0.117794	-0.0738882	-0.113833	-0.0407514
logsigma3mm3DglszmGrayLevelVariance	-0.0520909	0.065223	0.0890266	0.0492123	-0.0352488	-0.0405805	0.0649773	-0.00457796	0.0597017	0.0206701	-0.108891	-0.129055	-0.0410657	0.0643263	0.0160227	-0.0632819	0.127716	0.0476538	-0.0543719	0.0431652	-0.10062	0.0594565	0.0160092	0.0142605	0.103007	0.0472609	0.0324148	0.0164733	-0.0302195	0.0708829	0.22741	0.0520044	-0.00860377	-0.0117229	-0.0378179	0.0890345	0.00971852	-0.0857575	-0.107923	0.183878	-0.0378681	0.117989	-0.01813	-0.0346441	-0.00365926	-0.0137948	-0.0537906	0.173275	0.121758
logsigma3mm3DglszmSizeZoneNonUniformity	-0.0514445	0.0348256	0.0798124	-0.0186596	0.0681757	-0.0681786	0.0115309	0.126724	-0.0940488	-0.0910336	-0.00629369	-0.0242527	0.108191	0.0833408	0.16858	0.159411	0.0264135	-0.032082	0.0893461	-0.130028	0.090756	0.0545928	-0.0283375	0.0138412	-0.0525844	-0.00274636	0.0770982	-0.0532952	-0.0326221	0.00733115	-0.0246899	0.0710874	0.055455	0.0111061	-0.170939	-0.0313457	-0.13723	0.120075	0.209667	-0.328975	-0.177872	-0.033984	-0.154601	0.158096	-0.0655489	0.0854494	0.07907	0.0604431	0.00425137
logsigma3mm3DglszmSmallAreaEmphasis	-0.0395988	0.0492609	0.00958181	0.0094284	0.0361684	0.0281547	0.0343901	-0.0724281	0.0247282	-0.084905	0.0178373	0.028129	0.0292931	0.0921443	0.279521	0.0691057	0.110449	0.0221014	0.376472	-0.155098	-0.275859	-0.0194107	-0.216996	-0.157568	-0.41334	-0.362091	0.143572	0.21848	0.0381566	-0.0708213	-0.0190946	0.112686	-0.0539727	0.113623	0.0809707	-0.0141005	-0.0680661	-0.0636296	-0.0577166	0.0578487	0.0883688	0.0398514	0.0180581	-0.140239	0.103361	-0.0955423	-0.069122	0.0149674	0.00983994
logsigma3mm3DglszmSmallAreaHighGrayLevelEmphasis	-0.0608969	0.0603798	0.0716599	0.0222906	0.0164208	-0.0322526	0.061815	0.0522811	0.015174	0.000500623	-0.0697642	-0.0784664	-0.0299468	0.0950748	0.12706	0.0380015	0.0716014	0.0189776	0.0255315	-0.0836472	-0.112879	0.0523632	0.00130634	0.0257379	-0.0308125	-0.0514981	0.119477	0.0326012	-0.0478999	0.0151275	0.16432	0.0248963	-0.00435065	-0.0669329	-0.12038	-0.0271117	-0.000288627	0.0170434	-0.0883521	0.0376211	-0.0737605	-0.00152085	-0.0578327	0.0010788	0.0183012	-0.0560247	0.00692104	0.036293	0.00860758
logsigma3mm3DngtdmComplexity	-0.0578697	0.0833736	0.0380311	0.00384419	0.0139708	-0.0614742	0.0827508	0.0297179	0.0518947	0.0491363	-0.0916308	-0.0724934	-0.00217116	0.0387326	0.0633991	0.0209549	0.0642183	-0.0138465	-0.0381088	-0.130797	-0.0647498	0.0126819	0.132069	-0.0381176	0.0755604	0.00562868	0.0990646	0.0351468	0.0141747	0.0190922	0.141067	0.0464958	0.0244103	-0.0841553	-0.156365	0.035594	0.0388819	-0.0435787	0.0268139	0.0688482	-0.0865282	0.0339825	-0.0234566	0.0699716	-0.187803	0.0587054	0.00927833	-0.0339588	-0.0124065
waveletLLHfirstorder90Percentile	-0.0585682	-0.0311371	-0.0835297	0.0707382	0.0747249	-0.0560261	-0.0137541	-0.0443044	0.0307258	-0.0571351	0.034584	-0.102142	-0.0132656	-0.0183795	0.0146724	-0.0315836	0.0273019	0.0774032	-0.0036809	-0.0544885	0.0713911	0.0220143	0.00603669	-0.080949	-0.0254757	0.0117581	-0.177071	-0.0140553	-0.0194174	0.0871087	0.0545818	0.0131686	0.0624244	0.0521117	-0.0718017	-0.0541915	0.0328837	0.108489	0.00561809	-0.00748013	0.0834715	-0.124519	0.092091	0.0928078	0.188567	0.0587614	0.0723104	0.0371509	0.109509
waveletLLHfirstorderEntropy	-0.0653564	-0.0275503	-0.0913281	0.0616789	0.0616732	-0.00160836	-0.0288012	0.00218474	-0.00237775	0.00271658	-0.0390469	-0.0895213	-0.00509962	-0.0644321	0.0522482	0.0178743	-0.0308629	-0.0229249	0.00962053	0.0411357	0.0244332	-0.052768	-0.0248927	-0.0405009	-0.0150732	0.0422818	0.0122021	0.00606685	-0.0165975	0.0112539	-0.0156704	0.0401973	0.000934289	-0.0191411	-0.0152566	-0.0451547	0.0101637	-0.0113601	-0.0184282	-0.0132343	0.0354959	0.0179167	0.0112629	0.0179139	0.0137737	0.000619149	0.0274488	0.0168797	-0.0268891
waveletLLHfirstorderInterquartileRange	-0.0583511	-0.0131747	-0.128318	0.014313	0.0526384	-0.0320716	-0.0243392	-0.0158258	0.00701731	-0.0427767	-0.0140891	-0.10814	-0.0526298	-0.0142435	0.0750546	0.00105974	-0.0497079	-0.00611195	0.0174834	0.0347988	0.0109879	-0.101161	0.0551697	0.0290676	0.0541198	0.0135135	0.0187064	0.0113311	-0.0324562	0.0327688	0.0271447	-0.11029	-0.0455017	0.0126563	0.0547324	0.0458024	-0.0309801	-0.0654632	-0.000405921	-0.0319225	-0.0943366	-0.151804	0.095843	-0.034794	0.0564544	-0.0786195	-0.057312	-0.034331	0.0468539
waveletLLHfirstorderMaximum	-0.0560899	-0.0530368	0.0147237	0.0802777	0.0826328	-0.0565243	-0.0142984	0.0272023	0.0167363	-0.0141508	0.0446297	0.00790003	0.0659115	0.00230991	0.0311206	0.0123792	0.00587392	0.15216	-0.0890461	-0.0535768	0.184509	0.1584	-0.0741388	-0.16171	-0.107832	0.0659551	-0.0883765	0.0224957	0.112629	0.0149489	-0.120624	-0.195955	0.231068	-0.171428	0.0659162	-0.113717	-0.0313173	-0.0513418	-0.0778657	0.0895307	-0.0307359	0.226852	-0.310373	-0.0707389	0.0188159	0.127551	-0.312802	0.0574872	-0.107833
waveletLLHfirstorderMeanAbsoluteDeviation	-0.0610402	-0.0279398	-0.112578	0.0508808	0.0661432	-0.0487307	-0.0277971	-0.0269758	0.0188752	-0.0232731	0.00149819	-0.0898811	-0.0311636	-0.0300521	0.0512935	-0.0125598	-0.0302582	0.0308677	0.00510623	0.0159057	0.0351315	-0.0452328	0.00499564	-0.00632227	0.0252467	0.00296038	0.00758956	0.0259344	-0.0153447	0.0224567	0.0106633	-0.00767469	-0.0285283	0.0220327	0.00254553	0.0116192	0.00752064	-0.0173096	-0.0107709	-0.0326465	-0.0345436	-0.0526497	0.0511628	-0.00469405	0.03006	-0.0446344	0.0218668	0.00697156	-0.00433134
waveletLLHfirstorderRange	-0.0576268	-0.069404	0.00804349	0.115304	0.0780721	-0.0499031	-0.0199143	0.0151015	0.040013	0.0406112	0.000781672	0.0786595	0.0473102	0.0300937	0.00114059	0.0467069	-0.00445354	0.0122835	-0.0182938	0.0123108	0.0506821	0.0596415	-0.0251153	-0.065063	-0.0735112	0.07058	0.0059877	-0.00348919	0.0428348	0.00112179	-0.0410734	-0.093216	0.101054	-0.097191	0.0335665	-0.0437176	-0.00696311	-0.0434885	-0.0365385	0.0103094	-0.0363971	0.101322	-0.12861	-0.042481	0.0118881	0.0399215	-0.151043	0.0374287	-0.0843766
waveletLLHfirstorderRobustMeanAbsoluteDeviation	-0.0594931	-0.015177	-0.125254	0.0232381	0.0567407	-0.0347472	-0.0226125	-0.017077	0.00800467	-0.0397178	-0.00857407	-0.108583	-0.0498004	-0.0167258	0.0696414	-0.0106065	-0.0451587	0.00482986	0.0148858	0.0274756	0.0235836	-0.0883237	0.046068	0.0170347	0.0448331	0.000684541	0.013665	0.0105616	-0.026837	0.0329809	0.0308039	-0.0827191	-0.0479374	0.0286853	0.0396131	0.0284001	-0.0162316	-0.05318	-0.0103406	-0.0360941	-0.0837722	-0.127178	0.0867327	-0.0312417	0.0593094	-0.0739347	-0.0450215	-0.028678	0.0348456
waveletLLHfirstorderRootMeanSquared	-0.0603536	-0.0369076	-0.103091	0.0674438	0.0715327	-0.0604821	-0.0322139	-0.0369646	0.0274969	-0.00435935	0.00356424	-0.0593067	-0.00975818	-0.0311301	0.0398852	-0.00788887	-0.0122721	0.0502042	0.000603006	0.0101289	0.0420949	-0.00956813	-0.0167787	-0.0216123	0.0131796	0.00207412	0.0138741	0.0365423	-0.0137871	0.0123211	-0.00296057	0.038249	-0.022751	0.00564332	-0.0148185	0.0136472	0.00895834	-0.00874332	0.00146207	-0.0219889	0.00972458	0.00972627	0.0153494	0.000565387	0.0103332	-0.0237719	0.0506011	0.0209867	-0.0329574
waveletLLHfirstorderUniformity	0.0629584	0.0129267	0.102706	-0.0478529	-0.048988	-0.0489435	0.0274188	-0.010214	0.0404412	-0.00947765	0.0870567	0.100809	-0.00338141	0.0564137	-0.027479	-0.0566316	0.00974995	0.0692406	0.0115562	-0.0405508	-0.00382659	0.066601	0.0495934	0.0592385	0.0250231	-0.0447643	0.0177418	0.0646802	0.0513631	-0.0114602	0.00851841	-0.0723136	-0.0200929	0.00606807	0.0152958	0.0543861	0.041943	-0.0166257	-0.0199998	-0.0387516	-0.109422	-0.0272655	0.00814568	-0.0157062	-0.0203921	-0.00413643	-0.0233992	0.0611891	-0.0509205
waveletLLHfirstorderVariance	-0.0563873	-0.0397758	-0.0994344	0.0716782	0.0772043	-0.0908678	-0.0294868	-0.0501705	0.0459304	-0.028162	0.0503257	-0.0597564	-0.0312662	0.0051384	0.0124195	-0.0398532	-0.00921301	0.105678	-0.023112	-0.0520128	0.0443342	0.0192041	0.00746393	0.024828	0.0413286	-0.0613797	-0.0251309	0.0320891	0.0121965	-0.00148357	0.0141708	0.0181431	-0.033662	0.048355	0.00396054	0.0321899	0.00132343	0.0057829	0.00374264	-0.00755792	-0.0330027	-0.0236967	0.0288344	0.00191636	-0.00612532	-0.0370883	0.0543562	0.0057822	-0.00500178
waveletLLHglcmAutocorrelation	-0.0464852	-0.0790652	0.00524177	0.135801	0.0684068	-0.0647824	-0.0158819	-0.0179837	0.0637431	0.0620518	-0.0151982	0.143245	0.0170925	0.141876	-0.0958958	0.0719743	0.00297366	-0.0808504	0.0364559	0.0466462	-0.07042	-0.0291182	0.0208436	0.0320037	-0.0341736	0.0332984	0.0318103	-0.0547506	-0.0290341	0.00230347	0.00725968	0.0276897	-0.0119098	-0.0282496	0.00470561	0.00916142	0.0133128	-0.0106169	0.0243283	-0.00967074	0.0120179	-0.0155078	0.0254631	-0.0004021	0.00847053	0.0032618	-0.00057192	-0.0162337	0.0139002
waveletLLHglcmClusterProminence	-0.0357617	-0.0353113	-0.0644518	0.0916053	0.0769876	-0.126352	-0.0275163	-0.10715	0.0676238	-0.0215332	0.0997925	0.0152254	-0.00832321	0.132268	-0.115495	-0.0629342	0.0898964	0.234975	-0.115256	-0.229222	0.00961334	0.148211	-0.00592777	0.0981574	0.0636211	-0.208827	-0.156467	-0.0233432	-0.0143819	-0.0786937	0.0268343	0.0285198	-0.00156838	0.119174	0.00996617	-0.0166532	-0.132383	0.194405	0.0255779	0.0944353	0.270917	0.0917143	-0.163059	0.0544251	0.0120411	0.0556069	0.128934	-0.0812873	0.226777
waveletLLHglcmClusterTendency	-0.0570556	-0.0346294	-0.0997421	0.0645786	0.0647075	-0.08988	-0.0484049	-0.0512216	0.0342855	-0.0247923	0.0665318	-0.0867332	-0.0399131	-0.00317792	0.0218144	-0.0551541	-0.0118804	0.095294	-0.0267681	-0.0621668	0.0431827	0.0185346	0.0199384	0.0309913	0.0412435	-0.0376075	0.0323957	0.0238332	0.00465692	-0.0060275	-0.00705236	0.00576206	-0.0440121	0.0554195	0.0209632	0.0534038	-0.00027045	0.0164107	-0.00579554	-0.0372583	-0.0121157	-0.018465	0.0395806	0.0142279	0.0165687	-0.0496208	0.0477303	-0.0360655	-0.026122
waveletLLHglcmContrast	-0.0532542	-0.053745	-0.101705	0.0748651	0.0714456	-0.0789062	-0.0102436	-0.0269915	0.0556532	-0.0393078	0.0339446	-0.0889643	-0.0697373	-0.0205187	0.0050956	-0.0399527	-0.0393891	0.0797047	0.0051741	0.00206125	0.036355	0.0119325	0.00301485	0.0417387	0.0466899	-0.0665032	0.0348927	0.0425507	0.0251715	-0.0123344	-0.0178504	0.0183641	-0.0277218	0.0714932	-0.0175126	0.0436923	0.0221897	0.0155471	-0.00258456	-0.0229724	-0.179639	0.0295684	0.0166364	-0.0664101	-0.166726	-0.0549648	-0.0436013	0.032228	-0.0954066
waveletLLHglcmDifferenceAverage	-0.0585253	-0.0477369	-0.110105	0.0569917	0.0585703	-0.0397029	-0.00855994	-0.00876491	0.0382945	-0.0292632	-0.0138678	-0.101811	-0.0598083	-0.0523849	0.0289889	-0.0190413	-0.0504655	0.00274776	0.0281321	0.0539141	0.00467889	-0.034157	-0.011049	0.0161364	0.0227745	-0.0206167	0.0355653	0.0398756	-0.00762383	0.00899761	-0.0128255	-0.00526128	-0.00457742	0.026812	-0.0314327	0.0180258	0.0039067	-0.00107118	-0.0106092	-0.0310653	-0.150596	0.0115491	-0.00131988	-0.050666	-0.104088	-0.0351915	-0.0543336	0.030466	-0.0656125
waveletLLHglcmDifferenceEntropy	-0.0630804	-0.0473458	-0.086722	0.0700333	0.0543534	-0.000711614	-0.0086584	0.00803053	0.0270615	-0.00379576	-0.0428764	-0.087796	-0.0237503	-0.0867238	0.0318001	-0.004058	-0.0494555	-0.0429359	0.037765	0.0534231	0.00239056	-0.0305941	-0.0375875	-0.0225995	-0.0157142	0.0117811	0.0317426	0.0178718	-0.0301164	0.00877994	-0.0332658	0.0443649	0.0296621	-0.0115733	-0.0524227	-0.0195751	-0.00969322	0.0123331	-0.0257321	-0.0180175	-0.0345144	0.0506777	-0.0441063	-0.0191377	-0.0751898	0.0158579	-0.0095051	0.0466712	-0.0460905
waveletLLHglcmId	0.0601984	0.0361826	0.116907	-0.0393367	-0.0400345	-0.0238832	0.00482059	-9.42e-05	-0.00637785	0.0105029	0.0861014	0.107181	0.0302661	0.0534958	-0.016376	-0.0208666	0.0364701	0.0831205	-0.0124576	-0.0678118	0.0367119	0.0597533	0.0491421	0.0199671	0.00228919	-0.00308284	0.0152643	-0.00303671	0.0722028	-0.031757	0.0204194	0.0193906	-0.0362614	0.0258141	0.0484463	0.0106331	0.0800781	-0.00222966	0.00742589	-0.0319691	0.0374988	-0.0244505	0.0584875	0.0176001	0.0275429	0.00325887	0.027851	0.00831876	-0.0481543
waveletLLHglcmIdm	0.0597581	0.0340293	0.117302	-0.0370447	-0.0367207	-0.0354796	0.00436315	-0.00075797	1.45e-05	0.00694224	0.0980235	0.10697	0.0238863	0.0510264	-0.0107423	-0.0286621	0.0316832	0.0969562	-0.00612579	-0.0647037	0.0423376	0.0602489	0.0573346	0.0260918	0.00520527	-0.00370723	0.0270422	0.00540397	0.084384	-0.0355722	0.021961	0.0173773	-0.0431981	0.0339176	0.0507576	0.0152994	0.0979814	-0.00317737	0.00718439	-0.0477707	0.0130441	-0.027749	0.0696006	0.012777	0.0181548	-0.00187922	0.0199604	0.0184691	-0.0714325
waveletLLHglcmInverseVariance	0.0603937	0.0347544	0.115618	-0.0386827	-0.04159	-0.0226592	0.00439028	-0.00286292	-0.00581856	0.0068569	0.0835688	0.0997101	0.027516	0.0629467	-0.0251844	-0.0215859	0.0371958	0.0885872	-0.0281428	-0.0771646	0.0353248	0.0692027	0.0420315	0.0145021	0.00158259	-0.011804	0.00880003	-0.0113582	0.0834701	-0.0361225	0.0080813	0.0139898	-0.0426642	0.0246529	0.0561266	0.0485294	0.0704099	-0.010868	0.0367284	-0.00277047	-0.00340235	-0.00658201	0.072846	0.0222947	0.0294155	-0.0142599	0.0311473	-0.00704235	-0.06375
waveletLLHglcmJointAverage	-0.0502288	-0.0779678	0.0100374	0.137139	0.0626663	-0.0366499	-0.020689	0.00282248	0.0598266	0.0816871	-0.0331641	0.129738	0.0264498	0.0526058	-0.0360306	0.0691786	-0.00751956	-0.109111	0.0436065	0.0592115	-0.0746019	-0.0271324	0.00768489	0.024617	-0.0435689	0.0663175	0.0725047	-0.0277667	-0.0207799	-0.00994009	0.034924	0.0114296	-0.0181743	-0.010739	0.00179958	0.0237322	0.0186336	-0.0129146	0.00794724	-0.05379	-0.031557	-0.0269958	0.0439139	0.000692287	0.0183494	-0.0324469	0.0235963	0.0255716	-0.0373229
waveletLLHglcmJointEnergy	0.0606079	0.0152491	0.070827	-0.0681273	-0.031461	-0.113934	0.0278499	-0.0294152	0.0439004	-0.0198467	0.105386	0.0984231	0.00127224	0.0806242	0.0162625	-0.0573265	-0.0165561	0.109432	0.0484371	0.0286948	0.0421098	0.0115845	0.0465215	0.0736827	0.0342021	-0.0125643	0.058329	0.104546	0.0487646	0.00682873	0.0485956	-0.122981	-0.0619546	0.0179564	0.00881259	0.00468799	0.0886531	-0.0475302	-0.0748226	-0.0999856	-0.106529	-0.0705325	0.0303966	-0.045863	0.016078	-0.0168834	-0.0171418	0.0976592	-0.0672528
waveletLLHglcmJointEntropy	-0.068837	-0.0323341	-0.0375058	0.0741907	0.0548303	0.0253076	-0.0230621	0.0518222	0.00496687	-0.017124	-0.014666	-0.106425	-0.0497145	-0.0410608	0.0184853	-0.0188002	-0.0810253	-0.0714795	0.0228239	-0.00318507	-0.00260405	-0.0582398	0.0456515	-0.0294912	-0.0491847	0.0232175	0.0215312	-0.00531597	0.00851144	-0.0159432	-0.0658733	0.0263892	0.0357539	-0.0446268	-0.00456219	-0.0813937	0.0279241	-0.0254182	-0.0126679	-0.0053298	-0.0143995	0.0408092	0.0149203	0.0368298	-0.0143549	-0.0203077	-0.0111749	-0.00464075	-0.0416701
waveletLLHglcmMCC	0.0192585	0.00466137	-0.101926	0.0103765	0.021862	-0.0734594	-0.0210623	-0.150445	0.003103	0.15639	-0.0632086	0.158335	0.177948	-0.0788141	0.0893887	0.165968	0.218387	0.113938	-0.113371	0.0558932	0.132676	0.220871	-0.324052	-0.255631	-0.0114303	0.273422	0.0478904	0.330565	0.0763535	0.135156	0.0139228	-0.105927	0.0165148	-0.0659416	-0.0172465	-0.0295132	0.0790625	-0.0776593	0.0264756	0.00548598	0.0276833	-0.140615	0.228595	0.178567	-0.0673988	-0.133743	0.0748649	-0.157955	0.086481
waveletLLHglcmMaximumProbability	0.0584833	0.0211032	0.0795455	-0.05416	-0.0240813	-0.105269	0.0180505	-0.0263474	0.0297439	-0.00233977	0.117138	0.128041	0.0465207	0.00597635	0.0389354	-0.0409013	0.0407234	0.152261	0.0724803	0.0390629	0.107247	0.0599426	0.0669884	0.0913259	0.0205476	0.0174831	0.0861122	0.0692751	0.0529221	-0.00225603	0.0617478	0.0100567	-0.0842407	0.0919162	-0.0262108	-0.00679063	0.102	-0.0118732	-0.112286	-0.147542	-0.00786795	-0.099192	0.0387684	-0.0716853	-0.0215907	0.0853715	-0.0269067	0.0963434	-0.171668
waveletLLHglcmSumAverage	-0.0502288	-0.0779678	0.0100374	0.137139	0.0626663	-0.0366499	-0.020689	0.00282248	0.0598266	0.0816871	-0.0331641	0.129738	0.0264498	0.0526058	-0.0360306	0.0691786	-0.00751956	-0.109111	0.0436065	0.0592115	-0.0746019	-0.0271324	0.00768489	0.024617	-0.0435689	0.0663175	0.0725047	-0.0277667	-0.0207799	-0.00994009	0.034924	0.0114296	-0.0181743	-0.010739	0.00179958	0.0237322	0.0186336	-0.0129146	0.00794724	-0.05379	-0.031557	-0.0269958	0.0439139	0.000692287	0.0183494	-0.0324469	0.0235963	0.0255716	-0.0373229
waveletLLHglcmSumEntropy	-0.0672308	-0.0231771	-0.0767182	0.0670684	0.0512035	0.00928379	-0.0415265	0.00610942	-0.00614541	0.00838708	-0.0176867	-0.0953043	-0.028096	-0.0657091	0.0478561	-0.00591475	-0.0351088	-0.0301486	0.00815409	0.00742123	0.0088006	-0.045898	0.0168399	-0.0376975	-0.0241982	0.0592268	0.0484525	-0.00233024	-0.00313686	0.00156879	-0.0603943	0.0389745	0.000845004	0.00327808	0.00022545	-0.0504186	0.0281526	0.0263788	-0.0234577	-0.0381723	0.0422296	0.0568159	0.0170274	0.0449916	0.0268884	-0.0321006	0.011956	0.0312264	-0.0414286
waveletLLHglcmSumSquares	-0.0561227	-0.0425048	-0.101503	0.0692715	0.0680035	-0.0864459	-0.0338468	-0.042181	0.043045	-0.0307577	0.0543496	-0.0884713	-0.0520606	-0.0100426	0.0154424	-0.0497102	-0.0228379	0.0900948	-0.0144463	-0.0374733	0.0409199	0.0161166	0.0134671	0.0355332	0.0437981	-0.0493663	0.0337005	0.0314449	0.0127868	-0.00857244	-0.0113772	0.010785	-0.0380287	0.0623022	0.00600934	0.0501058	0.00857734	0.0162329	-0.00458764	-0.0319979	-0.0782485	0.000279786	0.0309314	-0.0174067	-0.0554946	-0.052218	0.0122136	-0.0095115	-0.0536824
waveletLLHgldmGrayLevelVariance	-0.0563476	-0.0397022	-0.0994565	0.0717327	0.0773452	-0.0909802	-0.0296462	-0.0503515	0.046069	-0.0280682	0.0502147	-0.0595237	-0.0312988	0.00566925	0.0124327	-0.0390609	-0.00884549	0.106496	-0.023821	-0.0526122	0.0445411	0.0190094	0.00696417	0.0250505	0.04158	-0.0618943	-0.0250337	0.032535	0.0124551	-0.00253852	0.0134959	0.017477	-0.0339054	0.0492537	0.00436239	0.0330364	0.000310217	0.00743927	0.00188428	-0.00604155	-0.0310871	-0.0250832	0.0285294	0.0021757	-0.00573935	-0.0366201	0.0543549	0.00538248	-0.00466653
waveletLLHgldmHighGrayLevelEmphasis	-0.0474557	-0.0779417	-9.68e-06	0.135001	0.0700491	-0.0668345	-0.0147458	-0.0206653	0.0641935	0.0597651	-0.0136083	0.137737	0.0151908	0.138137	-0.0927872	0.0699438	0.00309493	-0.0720826	0.0348948	0.0439767	-0.0680523	-0.0270662	0.0201636	0.0319647	-0.0293587	0.0275357	0.0252905	-0.0526056	-0.0269391	0.00278873	0.00862507	0.0247144	-0.0101289	-0.0235754	0.00208358	0.00853106	0.0111618	-0.0067112	0.0221785	-0.0106498	0.00912936	-0.014564	0.0233512	-0.00323279	0.00613043	0.00211018	-0.00793002	-0.00905221	0.011103
waveletLLHgldmSmallDependenceHighGrayLevelEmphasis	-0.051986	-0.0684565	-0.051006	0.110563	0.075475	-0.0806588	0.00267651	-0.0366406	0.0718265	0.0220779	0.0116902	0.0828483	-0.0251848	0.14034	-0.0953159	0.0489237	0.00411393	-0.0162898	0.0170463	0.0114757	-0.0543643	-0.0160236	0.0120827	0.0754585	-0.00983084	-0.00841049	-0.0467828	-0.0267008	0.0288651	0.0298456	0.00346908	-0.0112553	0.000904114	0.00253824	-0.0110269	-0.0485349	-0.00612179	-0.0236919	0.0215213	-0.00549288	-0.0618415	-0.0484302	-0.000370594	0.018709	-0.0269988	0.0382877	-0.00493864	0.0299591	0.00693903
waveletLLHglrlmGrayLevelNonUniformityNormalized	0.0637112	0.0137608	0.0980314	-0.0518714	-0.0516552	-0.0458536	0.0283324	-0.0103046	0.0353037	-0.0105669	0.0814707	0.0942814	-0.0122917	0.06995	-0.0388662	-0.053949	0.00622188	0.0590623	0.00236786	-0.0478174	-0.0171516	0.0615059	0.0423095	0.0519364	0.0249579	-0.0447935	0.0122683	0.0563058	0.0551992	-0.00514972	0.00213713	-0.0775882	-0.0121192	0.00658105	0.0176628	0.0582012	0.0355311	-0.0156872	-0.00531215	-0.0248595	-0.125304	-0.0140429	0.00793808	-0.00743722	-0.0199851	-0.0196139	-0.0190451	0.0541097	-0.0333107
waveletLLHglrlmGrayLevelVariance	-0.0564339	-0.040424	-0.0965264	0.0740509	0.0788344	-0.0922997	-0.0297753	-0.0496708	0.0463909	-0.0258167	0.0508267	-0.0556921	-0.0267518	0.00394994	0.0124425	-0.0382337	-0.00832141	0.109809	-0.0227656	-0.0528519	0.0492837	0.0225696	0.00505929	0.0217831	0.039026	-0.0605572	-0.0249816	0.0314854	0.01329	-0.00446998	0.013013	0.0268589	-0.032906	0.0475559	0.0014543	0.0319454	0.0026306	0.0097995	0.00212349	-0.00701422	-0.0224108	-0.0206921	0.0262163	0.00168673	-0.00821695	-0.0315065	0.0567654	0.0082048	-0.00779939
waveletLLHglrlmHighGrayLevelRunEmphasis	-0.0474789	-0.0778778	-1.12e-05	0.134938	0.0701318	-0.0670082	-0.0146179	-0.0209631	0.064273	0.059561	-0.013404	0.137909	0.0154874	0.138401	-0.092905	0.0699028	0.00372786	-0.0711103	0.0343518	0.0430835	-0.06772	-0.026389	0.0198194	0.0316597	-0.0293485	0.0274767	0.0233635	-0.0528262	-0.0267573	0.00310865	0.00902111	0.0240313	-0.00935157	-0.0240489	0.001892	0.00828309	0.0108607	-0.00613308	0.0221876	-0.0101929	0.0103015	-0.0143596	0.0226598	-0.00274483	0.0072687	0.00277651	-0.00815157	-0.00865191	0.0119779
waveletLLHglrlmLongRunLowGrayLevelEmphasis	0.0386882	0.0255323	-0.0254942	-0.125117	-0.0282577	-0.127774	0.0349307	-0.0283664	-0.036731	-0.0739839	0.0387958	-0.0415371	-0.0846932	0.280739	-0.0580892	-0.131891	-0.198393	0.131742	0.0469202	0.102111	-0.0186911	-0.135929	-0.0586953	-0.243209	-0.033281	0.0814713	0.00941974	-0.00883844	-0.0549859	0.00252475	-0.0555013	7.26e-05	-0.0659161	-0.0984056	-0.0926069	-0.096706	0.0647172	-0.0468794	0.0827904	-0.0318098	0.00793625	0.117619	-0.0266107	0.055571	-0.0599528	-0.0759931	-0.0812447	-0.0395034	0.0650403
waveletLLHglrlmRunEntropy	-0.0671772	-0.0273479	-0.0558947	0.0805366	0.07173	-0.00906383	-0.036793	0.0176982	0.00448521	0.00477205	-0.00758364	-0.0739554	0.00541984	-0.080169	0.0739378	0.000969998	-0.0387456	0.0113001	0.0202407	0.0285528	0.0527419	-0.0402484	0.00665484	-0.0383009	-0.0200226	0.0452483	0.02738	0.0223074	0.00195742	-0.0223819	-0.000216612	0.0585856	-0.0160509	-0.0285823	0.00745126	-0.0539502	0.0595991	-0.00911064	-0.0339725	-0.0568242	0.0723312	0.000240269	0.0279628	0.020324	0.0134312	0.00111295	0.0141202	0.0264862	-0.0601522
waveletLLHglrlmShortRunHighGrayLevelEmphasis	-0.0481377	-0.0773272	-0.00483668	0.133399	0.0706495	-0.0673252	-0.0131977	-0.0220561	0.0644033	0.0565842	-0.0124439	0.132236	0.0110531	0.140891	-0.095225	0.0692252	0.00284007	-0.0702654	0.0321754	0.0401943	-0.0686182	-0.0264985	0.0173837	0.03469	-0.0289704	0.0257782	0.0179044	-0.0507445	-0.0215938	0.00697242	0.00694155	0.0203846	-0.00662071	-0.0228932	-0.000660557	0.00223702	0.00973158	-0.00766487	0.0207578	-0.00757092	0.00355837	-0.0170673	0.020708	0.000536335	0.00773843	0.00432641	-0.00552532	-0.00495297	0.0136718
waveletLLHglszmGrayLevelNonUniformityNormalized	0.0601364	0.0319817	0.0347882	-0.102029	-0.0545775	-0.0578022	0.0408629	-0.00984774	-0.0116848	-0.0291016	0.0575486	0.0450461	-0.078141	0.190318	-0.0758474	-0.0545493	-0.0749328	0.00150179	0.0137115	-0.0314126	-0.0683722	-0.0466186	0.0231235	-0.000896459	-0.00908253	0.0101767	-0.0125812	-0.0578056	0.0284415	0.00380857	-0.0419104	-0.138363	-0.0479782	0.100916	-0.0381479	-0.0339173	-0.0068891	-0.00706627	0.03734	0.0242004	-0.195258	0.0556068	0.00598783	0.0710357	-0.0607033	-0.187815	-0.0436134	-0.040639	0.172714
waveletLLHglszmGrayLevelVariance	-0.0543408	-0.0543468	-0.0552762	0.105122	0.0867353	-0.0978303	-0.0303125	-0.0497098	0.0606579	0.0012062	0.0475667	-0.000631266	0.0150849	-0.0044463	0.00288229	-0.0287282	0.0056628	0.134464	-0.0311135	-0.0739881	0.0672788	0.075077	-0.0162929	-0.0228191	0.01656	-0.0591749	-0.0296582	0.0498016	0.0149604	-0.0291998	0.00560746	0.0879408	-0.011873	-0.00553155	0.00257538	0.0550865	0.0154092	0.0262355	-0.00365798	0.0124489	0.0603768	0.0371425	-0.0208272	-0.0120695	0.00165442	0.0197294	0.0785866	0.0365553	-0.0336916
waveletLLHglszmHighGrayLevelZoneEmphasis	-0.0479296	-0.0764502	0.000145529	0.133519	0.071641	-0.0694454	-0.0122021	-0.0245438	0.064635	0.0564822	-0.0100195	0.14049	0.020255	0.143272	-0.0942413	0.0699719	0.0127015	-0.0539431	0.0261543	0.0296232	-0.0616527	-0.0152497	0.0146529	0.0280599	-0.0299776	0.0256414	-0.0053403	-0.0582094	-0.0209073	0.00806807	0.0147926	0.0118843	0.00505427	-0.0294608	0.00249972	0.00166938	0.00578354	0.00308517	0.0186497	-0.0059077	0.029817	-0.010802	0.0086727	0.00425944	0.0217849	0.0104707	-0.0145896	-0.0061957	0.021941
waveletLLHglszmLowGrayLevelZoneEmphasis	0.0455219	0.0304392	-0.0305038	-0.127728	-0.0305345	-0.120165	0.0293877	-0.0431103	-0.0467854	-0.0794046	0.0431476	-0.03321	-0.0735704	0.246709	-0.0802027	-0.0894989	-0.132885	0.110887	0.0189523	0.0809082	0.0196427	-0.106654	-0.0289772	-0.192811	-0.0209021	0.00630806	0.0285892	0.0179248	-0.0193775	0.0970057	-0.0883809	0.153012	-0.0302587	-0.166592	-0.10463	-0.000924118	0.0250485	-0.0139072	0.0363463	0.0151056	0.010798	-0.0164327	0.0423392	-0.0175321	-0.0133506	0.0787152	-0.0104187	-0.0599629	-0.0684564
waveletLLHglszmSmallAreaHighGrayLevelEmphasis	-0.0493505	-0.0758997	-0.00988467	0.127148	0.0741219	-0.0770599	-0.00521867	-0.028867	0.0682171	0.045356	-0.00254318	0.133554	0.0173315	0.138749	-0.0899271	0.0643977	0.0132278	-0.0238197	0.0206625	0.0215387	-0.046639	-0.00785988	0.0109787	0.031144	-0.0215422	0.00932932	-0.0354604	-0.0529373	-0.00909825	0.0128166	0.0134319	0.00274506	0.00563131	-0.0253041	0.00339948	0.00182715	-0.00646057	-0.0139472	0.0201381	-0.00653594	0.0165224	-0.0148057	-0.00698596	0.00395532	-0.00755983	0.036704	-0.0154483	0.00419883	0.0163812
waveletLLHglszmSmallAreaLowGrayLevelEmphasis	0.0454491	0.0274946	-0.034835	-0.12534	-0.0263902	-0.125116	0.0312902	-0.0492725	-0.032091	-0.0687568	0.0252916	-0.0411959	-0.0499438	0.217628	-0.0665542	-0.0930612	-0.143646	0.0796883	0.0229165	0.0758614	0.0430529	-0.0924318	-0.0484442	-0.170673	-0.0281858	-0.00414898	0.057007	0.0646109	-0.0524176	0.114785	-0.0676607	0.209298	0.00214249	-0.231285	-0.0929891	0.0320136	-0.0376245	0.0032574	-0.00165273	0.0609487	0.132821	-0.147909	0.0440461	-0.0314585	0.0439529	0.190745	0.0662477	-0.0310278	-0.0908978
waveletLLHngtdmComplexity	-0.055584	-0.0660845	-0.0211683	0.0953661	0.0880832	-0.0933642	-0.0165569	0.0125024	0.00887306	-0.0507353	0.0648039	-0.0358731	-0.0332567	0.0898247	-0.0383033	0.0260771	-0.0517248	0.0578012	-0.00424998	-0.0195575	0.0883119	0.0540239	0.030374	0.00611548	0.0185242	-0.0233107	0.0327358	0.0192643	0.0523274	0.0146586	-0.0905766	-0.0347993	0.0354363	-0.0295869	0.0144325	-0.0121165	0.00532436	-0.0970225	-0.00184258	0.0770728	-0.147121	0.0363884	-0.0184446	-0.105172	-0.15403	-0.0166854	-0.0922238	0.0378355	-0.0562915
waveletLHLfirstorderMaximum	-0.0571338	-0.0535431	0.0372344	-0.0388125	-0.0538226	0.0178194	0.0173981	0.137072	0.131311	-0.118874	-0.0514921	0.0344476	0.00665043	0.027559	-0.0755138	0.072851	-0.0267766	0.0120804	-0.0222464	-0.040734	0.0549121	-0.0332106	-0.0568394	-0.0971177	-0.00112283	0.0272951	-0.0326542	0.00193013	-0.0134447	0.0180822	-0.0161627	0.0192393	-0.0929754	0.0709552	0.130632	0.105254	-0.251163	0.0908924	-0.427289	-0.235818	-0.135802	0.157426	0.311135	-0.0229049	-0.038233	0.153291	-0.0713928	-0.0872601	-0.00591777
waveletLHLfirstorderRange	-0.0570386	-0.0749639	0.042467	-0.0309674	-0.0662772	0.0220154	0.00950608	0.118178	0.135805	-0.0606051	-0.0480655	0.0450608	-0.00682191	0.0129067	-0.0415225	0.0927737	-0.0362033	0.0404676	-0.028907	-0.0337035	0.101743	-0.0183721	-0.0267263	-0.129544	0.0661336	-0.0205746	0.0326066	-0.0349522	0.00678901	0.0112889	-0.0358397	-0.00697263	-0.0536463	0.0497044	0.0319245	0.134058	-0.146831	0.009675	-0.229401	-0.11724	-0.0163322	0.137249	0.0970592	-0.0525932	0.0128811	0.0753227	0.00152653	-0.0700453	0.0443461
waveletLHLfirstorderVariance	-0.0563768	-0.0576046	-0.0426758	-0.0775789	-0.0952074	-0.00315431	0.0264404	0.101974	0.154538	-0.0914416	0.00558793	0.0522395	-0.0877469	-0.0589583	-0.0316474	0.104746	0.0452179	0.0741831	-0.0081921	0.00796529	-0.00608595	-0.0451107	-0.0201449	-0.00463126	-0.0402619	0.0380935	0.00281905	0.00103952	0.00874749	0.0126658	0.0446458	-0.0107899	-0.0234583	-0.0379599	-0.0180592	-0.0152629	0.007995	0.0472091	0.0736921	0.0173405	0.0210196	-0.0281781	-0.0559401	-0.0173261	0.00394963	-0.016303	0.0142971	0.0395995	0.0607506
waveletLHLglcmClusterTendency	-0.0584057	-0.0561193	-0.042021	-0.0736535	-0.0951193	-0.00892763	0.00932986	0.0986612	0.144722	-0.0862732	0.023592	0.0402548	-0.0919836	-0.0545556	-0.0298939	0.0787892	0.051916	0.0479405	-0.0126116	-0.0040081	-0.0183282	-0.0422833	-0.00913037	0.00885725	-0.0448004	0.0446949	0.0324114	-0.0112999	0.0134297	-0.00354071	0.0371435	-0.0126722	-0.0193649	-0.0370025	-0.00643587	-0.013064	0.0224952	0.0324055	0.060263	0.0167906	0.0482765	-0.0380013	-0.071011	-0.00212459	0.0287563	-0.0187798	0.00236172	0.0367003	0.0234859
waveletLHLglcmJointEntropy	-0.0656811	-0.0558635	0.0202937	-0.0073758	-0.0442025	0.0663085	0.0249672	0.103806	0.0705541	-0.0272577	-0.0601819	-0.014964	0.0246159	0.0809054	-0.0627095	-0.0481855	-0.0551912	0.0119329	-0.0204893	-0.109399	0.0389197	0.00817201	0.015671	0.00345336	-0.0182726	0.00393308	0.0150062	-0.000119541	0.0753931	-0.0681266	-0.0917922	0.0135201	0.0722599	0.0745741	-0.0176328	0.00749803	0.0360968	-0.163699	-0.068396	0.121864	-0.0560097	-0.18407	-0.0359839	0.137689	0.0651796	-0.0757197	0.09484	0.0177655	-0.116668
waveletLHLglcmSumEntropy	-0.0661429	-0.0497903	-0.0285498	-0.0368378	-0.071664	0.0598672	0.0142074	0.0790575	0.0849786	-0.0243507	-0.0699652	0.0265956	0.027517	0.0390816	-0.0632597	-0.0266984	-0.0173748	0.0436974	-0.0229362	-0.0587643	0.0170966	0.00116205	-0.00378585	0.00417918	-0.00204789	0.00811292	0.0593942	-0.0396948	0.0531773	-0.059503	-0.0636248	0.0297576	0.0158278	0.0920865	-0.052325	0.0273938	0.0319191	-0.104694	-0.0524098	0.0954111	-0.0178246	-0.165533	-0.0956788	0.132428	0.0465677	-0.052831	0.0568093	0.0687303	-0.0432127
waveletLHLglcmSumSquares	-0.0561252	-0.0601803	-0.0446498	-0.073739	-0.0959976	-0.00389838	0.0259593	0.0991324	0.149575	-0.0901993	0.0119167	0.0424324	-0.102472	-0.0625825	-0.0325301	0.0977057	0.0483323	0.0719153	-0.00288317	0.0129458	-0.011061	-0.0385561	-0.019071	0.016798	-0.0445072	0.0432584	0.0222495	0.0102011	0.00558103	0.00442849	0.0337734	-0.00928447	-0.00435639	-0.0353316	-0.0124686	-0.0236861	0.0284555	0.0663121	0.0910621	0.00766303	0.0429147	-0.0139982	-0.0729925	-0.013456	0.00521219	-0.0343187	0.00800653	0.0397539	0.0370408
waveletLHLgldmGrayLevelVariance	-0.0563989	-0.0575561	-0.0425781	-0.0774695	-0.0952353	-0.0031487	0.0264079	0.101994	0.154636	-0.091743	0.00558419	0.0522748	-0.0876114	-0.0591433	-0.0317801	0.104637	0.0447789	0.0739936	-0.00805956	0.00760398	-0.0061532	-0.0452837	-0.020317	-0.00476399	-0.0400196	0.0378441	0.00239102	0.000434416	0.00902801	0.0128878	0.0445956	-0.0107433	-0.0230856	-0.037042	-0.0178465	-0.0153693	0.00802123	0.0466829	0.0736749	0.0185275	0.0203214	-0.0274131	-0.0565114	-0.0173721	0.00387237	-0.0168152	0.0144662	0.0404974	0.0602206
waveletLHLglrlmGrayLevelVariance	-0.0565298	-0.0579328	-0.0409858	-0.0769948	-0.0952069	-0.00317317	0.0259537	0.103032	0.154865	-0.0916131	0.00544775	0.0533024	-0.0853682	-0.0593533	-0.0322932	0.104384	0.0439923	0.0744499	-0.00790295	0.00728238	-0.00330524	-0.0457194	-0.0209824	-0.00739109	-0.0377425	0.0370589	0.00384104	-0.00123481	0.0100679	0.0112482	0.0443556	-0.00805213	-0.0243468	-0.0354404	-0.0193442	-0.0123911	0.00756152	0.0448864	0.0707453	0.0176523	0.0225947	-0.0257332	-0.0551451	-0.0183637	0.00270062	-0.0185891	0.0139968	0.039968	0.0603056
waveletLHLglrlmRunEntropy	-0.0655668	-0.0521125	-0.0207543	-0.0425537	-0.070456	0.0524508	0.0232063	0.0960596	0.0964667	-0.0359777	-0.068674	0.0416	0.0413209	0.0255262	-0.0540471	-0.00396449	-0.0202087	0.0741516	-0.00835024	-0.0308238	0.0401735	-0.0124213	-0.0124063	0.0138058	0.00747935	-0.00471432	0.0401968	-0.0373663	0.0324789	-0.0450663	-0.012243	0.0120653	-0.00558122	0.0676918	-0.0454458	0.0220125	0.028872	-0.1004	-0.0457635	0.0917433	-0.0062946	-0.185864	-0.0774633	0.0980957	0.00991968	-0.0418553	0.0371044	0.036386	-0.0192462
waveletLHLglszmGrayLevelVariance	-0.0570441	-0.0637348	-0.0197702	-0.0689421	-0.0947515	-0.00195213	0.0201739	0.11307	0.158392	-0.0901811	0.000776701	0.0657504	-0.0610784	-0.0613746	-0.0379651	0.0980991	0.0329519	0.0777014	-0.0105125	-0.00142978	0.0243704	-0.052504	-0.0257537	-0.0468263	-0.00601041	0.0222338	0.0177333	-0.0156374	0.0179166	-0.00661529	0.0402566	0.0182836	-0.0439603	-0.0296282	-0.0333427	0.0413183	-0.00622751	0.0202931	0.0337242	0.00415971	0.0416881	0.00406966	-0.0365009	-0.0393022	-0.0017619	-0.0369941	0.000642078	0.0322716	0.0654349
waveletLHLngtdmComplexity	-0.0535363	-0.0730922	0.0284204	-0.0544719	-0.0677612	-0.0158648	0.0115633	0.133775	0.10916	-0.131582	0.0396471	0.00706596	-0.110542	-0.00672752	-0.0195351	0.198193	0.0493657	0.0162227	-0.0159977	-0.0196252	0.0708309	-0.0254983	0.000239438	-0.0645733	-0.0452405	0.0600802	0.0072071	0.0351051	0.00278286	-0.0323176	-0.0138615	-0.00654106	-0.00456764	-0.00716894	0.0984763	-0.0378729	-0.0256807	0.100285	0.0362113	0.0652014	0.0805702	0.0639635	0.0599186	-0.0427401	0.0247116	-0.0615114	0.0532409	0.0119174	-0.11054
waveletLHHgldmDependenceEntropy	-0.061712	-0.0545949	0.0435678	0.0613409	0.0132591	0.0469808	0.0365087	0.131256	0.0960093	-0.0308366	-0.0404822	0.00176404	0.00479427	-0.0725771	-0.0164228	-0.0298037	-0.116561	0.0380885	0.0698506	-0.0552889	0.0183813	-0.00848828	-0.0350997	-0.0465591	-0.0140553	-0.0479698	-0.0118226	-0.0169025	-0.0371809	-0.0855219	-0.000340443	0.00968858	0.0349697	-0.00693347	-0.0757136	-0.01246	0.075028	-0.130729	-0.0242511	0.0328752	0.0846087	-0.225157	0.0739082	0.0720212	-0.0591562	0.107485	-0.0309438	-0.00302508	0.0187831
waveletLHHglszmZoneEntropy	-0.0621976	-0.0602425	0.0123981	0.0600436	0.00178971	0.0681854	0.025087	0.085204	0.0848937	-0.0213621	-0.0825797	-0.00721308	0.0524313	-0.0779533	-0.0289179	-0.0119594	-0.0835026	0.00526542	0.0807361	-0.0311901	0.0304506	-0.00907853	-0.0279706	0.0315033	0.0537775	-0.137816	0.0388137	-0.0222665	-0.10581	-0.0444611	-0.00010339	-0.0423267	0.0726265	-0.113767	-0.15088	0.0317396	-0.0799485	-0.14735	-0.107759	0.0509211	0.0991934	-0.199146	-0.0189654	0.0236297	-0.0652777	0.0980151	-0.0376897	-0.123355	-0.0548711
waveletHLLfirstorderMaximum	-0.0540321	-0.0704271	0.0545938	-0.0219108	-0.0438493	0.0146663	0.0563717	-0.0183738	-0.0408243	0.00583459	0.0604947	-0.020099	0.157344	0.0814467	0.0334439	-0.0055011	-0.0314057	-0.0585479	-0.0307999	-0.107951	-0.125236	-0.129308	-0.156628	0.181638	0.206567	0.104908	-0.0673344	0.0981711	0.0873173	0.203782	-0.1325	-0.0119644	0.0294684	-0.0921897	-0.0730978	-0.0185829	-0.321371	0.115382	-0.0765191	0.0218462	0.15677	-0.116304	-0.0513095	-0.194903	-0.241305	-0.18877	-0.0263266	-0.0371626	0.00754276
waveletHLLfirstorderRange	-0.0554428	-0.0899614	0.0675854	-0.0477675	-0.0353799	0.0431755	0.0440153	-0.0683799	-0.00121379	0.0793609	0.0417833	-0.0491974	0.0822319	0.0612961	0.0289997	0.0231631	-0.0465746	0.00812108	0.00131988	-0.0642227	-0.0426441	-0.0607423	-0.0861071	0.094758	0.0999222	0.0489935	-0.029998	0.0379636	0.0294756	0.0910559	-0.0642144	0.00287241	0.0192418	-0.0452143	-0.0176268	-0.0136981	-0.136425	0.0400662	-0.0392123	-0.00305816	0.0323794	-0.0416996	-0.0294569	-0.0694045	-0.086155	-0.0452699	0.00700651	-0.0111576	0.0442694
waveletHLLglcmAutocorrelation	-0.0432807	-0.096445	0.0850896	-0.089023	0.0104862	0.0525495	0.0180916	-0.139638	0.0252112	0.111934	0.030597	-0.0936763	-0.0515394	0.015423	-0.000370809	0.0939629	-0.00237277	0.0360966	0.0118894	0.0159352	0.0340567	0.00315302	0.0211173	-0.0117068	-0.04923	-0.000806739	-0.0345033	-0.0433496	-0.0498218	-0.0392178	0.0144475	0.00296975	0.0117761	-0.0102364	-0.00195829	0.00232278	-0.00330944	-0.00615366	-0.0239514	0.00680522	-0.0267442	-0.0184069	-0.00191547	0.0259774	0.0122482	-0.0136123	0.0215169	-0.00889608	-0.0390945
waveletHLLglcmIdmn	-0.0107245	-0.0219652	0.160106	0.0860549	0.0599819	0.0463565	-0.0343957	-0.00803061	0.0730126	0.036152	0.177259	-0.0488504	0.0275235	-0.0709329	0.0574328	0.0536266	-0.0856139	0.0212541	-0.0319207	-0.20906	-0.082299	-0.324603	-0.106631	0.0173658	0.130025	0.126355	0.109651	0.0544923	0.214186	0.0214341	-0.0645725	-0.0321974	-0.0368836	0.104453	-0.0127401	-0.0804795	0.116223	0.0275569	0.0823145	0.14814	-0.0470513	0.0475957	0.0689355	0.00843163	0.110588	0.148096	-0.00057827	0.0311826	-0.0120832
waveletHLLglcmIdn	-0.00704846	-0.0295119	0.169354	0.0719544	0.054764	0.0345827	-0.0385397	-0.0323886	0.0662112	0.0536164	0.178618	-0.0408162	0.0647607	-0.0739351	0.0740509	0.0555926	-0.0834021	0.0490649	-0.0111082	-0.163326	-0.0537229	-0.31695	-0.118207	0.033652	0.147467	0.121446	0.149579	0.0561181	0.149622	0.0423112	-0.03783	-0.0232369	-0.0938541	0.0355723	-0.0347027	-0.0325046	0.0707105	0.035614	0.0885719	0.0548134	0.0472271	0.0387846	0.00760033	-0.0506079	0.0315067	0.122305	-0.0511342	0.0264477	0.056152
waveletHLLglcmJointAverage	-0.0499735	-0.0978109	0.0734694	-0.0607798	-0.0251853	0.0611113	0.0290613	-0.0999852	0.0308503	0.125915	0.0256444	-0.0722895	0.017951	0.0369207	0.0185164	0.0411067	-0.0519465	0.0574706	0.0294329	-0.0228881	0.023665	-0.00695329	-0.0227192	0.0160161	0.00387675	0.0033498	0.00103935	-0.00918246	-0.0152782	-0.00693981	-0.000381551	0.0149317	0.00680325	-0.00614319	0.0138552	-0.00405305	0.0152599	-0.019586	-0.00404361	-0.0234414	-0.0647299	0.0276238	-0.0038884	0.0396665	0.0528786	0.0669035	0.0210011	0.0136486	0.0650512
waveletHLLglcmSumAverage	-0.0499735	-0.0978109	0.0734694	-0.0607798	-0.0251853	0.0611113	0.0290613	-0.0999852	0.0308503	0.125915	0.0256444	-0.0722895	0.017951	0.0369207	0.0185164	0.0411067	-0.0519465	0.0574706	0.0294329	-0.0228881	0.023665	-0.00695329	-0.0227192	0.0160161	0.00387675	0.0033498	0.00103935	-0.00918246	-0.0152782	-0.00693981	-0.000381551	0.0149317	0.00680325	-0.00614319	0.0138552	-0.00405305	0.0152599	-0.019586	-0.00404361	-0.0234414	-0.0647299	0.0276238	-0.0038884	0.0396665	0.0528786	0.0669035	0.0210011	0.0136486	0.0650512
waveletHLLglcmSumEntropy	-0.064976	-0.0535553	-0.019343	-0.0406614	-0.0696216	0.0621651	0.0412237	-0.00688149	-0.0241817	0.0664104	-0.0448628	-0.00621885	0.101427	0.108647	-0.0133046	-0.111119	-0.0424589	-0.00760427	0.0338451	-0.0505719	-0.0317066	0.10406	-0.00738742	0.0650126	-0.00146445	-0.00884909	-0.0397858	0.0619406	0.0648327	-0.0310973	-0.0484503	0.0233541	0.0630992	-0.00605771	0.0585845	-0.0889929	-0.0542636	0.0667969	-0.0660671	-0.0100711	-0.0565949	0.0162207	0.0710828	0.00199256	-0.0552096	-0.00420335	0.0708522	0.0805822	0.0180632
waveletHLLgldmHighGrayLevelEmphasis	-0.0440752	-0.0962745	0.0822345	-0.0900758	0.00757142	0.0515471	0.0205831	-0.139566	0.0239438	0.111505	0.0320196	-0.0914699	-0.0492123	0.0157742	0.00180482	0.0926506	-0.00139111	0.0347232	0.0125652	0.0156587	0.0289902	0.00613668	0.020005	-0.00597284	-0.0473673	-0.000874097	-0.0390669	-0.0400906	-0.047726	-0.0353534	0.0141521	0.00386848	0.0147947	-0.0146976	0.00125947	-0.00287425	-0.00921536	5.73e-05	-0.0231479	0.00446132	-0.0278413	-0.0181318	0.00013782	0.0257316	0.00655565	-0.0128824	0.0219625	-0.00533782	-0.03789
waveletHLLgldmLargeDependenceHighGrayLevelEmphasis	-0.025935	-0.0765641	0.14791	-0.0392417	0.0375436	0.0289081	-0.0202709	-0.126692	0.0394991	0.131195	0.0312153	-0.0495441	0.0342532	-0.0512212	0.0436072	0.07386	-0.0351297	0.128848	0.0674199	0.0136108	0.136978	-0.0503062	0.0280485	-0.0520612	0.0221731	-0.000502569	0.0735488	-0.122334	-0.0987499	-0.117654	0.0721984	0.0389572	-0.111926	-0.0194735	-0.0477743	0.203934	0.0564034	-0.127755	0.0376523	-0.166056	0.0999346	0.0112102	-0.0392954	-0.0702452	-0.0423071	-0.00343529	-0.169075	-0.0385287	0.233676
waveletHLLgldmSmallDependenceHighGrayLevelEmphasis	-0.0477359	-0.0930194	0.0545686	-0.101331	-0.00731333	0.0414664	0.0380599	-0.130714	0.0117156	0.0948811	0.0558801	-0.0883198	-0.0670076	0.0146232	0.00879607	0.105538	0.0160143	0.00657681	0.0118808	0.0344855	-0.019142	0.0292893	0.0261876	0.0349975	-0.0797349	0.00314235	-0.0832787	-0.0148371	-0.0283484	-0.0114918	0.00755572	0.000547645	0.0538986	-0.0311662	0.0309529	-0.0948453	-0.0492732	0.0576449	-0.0154857	0.0287663	-0.0565409	-0.0299142	0.0192901	0.056706	-0.00399534	0.00556184	0.0554713	0.0244842	-0.131659
waveletHLLglrlmHighGrayLevelRunEmphasis	-0.0440798	-0.0962452	0.0822535	-0.0900935	0.00757115	0.051483	0.0206343	-0.139738	0.0239324	0.11145	0.0321148	-0.0913905	-0.0489586	0.0157823	0.00186529	0.0926394	-0.00137733	0.0346507	0.0125922	0.0154899	0.0288651	0.00592166	0.0198271	-0.0056648	-0.0471626	-0.000823635	-0.039312	-0.0398788	-0.0476609	-0.0351477	0.0141703	0.00380914	0.0147662	-0.0149258	0.00109919	-0.00287298	-0.00987404	0.000360988	-0.0232593	0.00448469	-0.0278684	-0.0184538	0.000105251	0.0254455	0.00651938	-0.0132111	0.021823	-0.00511431	-0.0378228
waveletHLLglrlmLongRunHighGrayLevelEmphasis	-0.0426839	-0.0959977	0.0908764	-0.0859124	0.0111529	0.0510123	0.0160092	-0.141257	0.0266149	0.11569	0.0308312	-0.0890563	-0.0414699	0.0102958	0.0051187	0.0911179	-0.00528895	0.0450007	0.0170496	0.014213	0.0413947	-0.000941022	0.0204923	-0.0129773	-0.0389925	-0.00139598	-0.0271721	-0.0484294	-0.0540258	-0.0443183	0.019694	0.00645654	0.000901013	-0.0148273	-0.00458654	0.0221849	-0.00170899	-0.0145995	-0.0186151	-0.0116417	-0.015634	-0.0149863	-0.00487269	0.015159	0.00361561	-0.01385	0.00264015	-0.0106202	-0.0088113
waveletHLLglrlmRunEntropy	-0.0646215	-0.0563455	-0.00731818	-0.0482916	-0.0664715	0.0524748	0.0527428	-0.00764232	-0.0197051	0.0636328	-0.030919	0.0058385	0.125773	0.094079	0.0124022	-0.0986493	-0.0390034	0.00963285	0.059111	-0.0240255	-0.0227309	0.0895303	-0.0105644	0.100526	0.0101192	-0.0203654	-0.0571235	0.0721578	0.0396705	-0.00622639	0.00086198	0.00553592	0.0577341	-0.046576	0.0874959	-0.115416	-0.0661452	0.0765923	-0.0452239	-0.0240904	-0.0210009	-0.00259955	0.0813805	-0.0311914	-0.0706486	0.0308341	0.0597299	0.0768004	0.0535046
waveletHLLglrlmShortRunHighGrayLevelEmphasis	-0.0443833	-0.0962129	0.0803245	-0.091002	0.00671812	0.0513927	0.021708	-0.139256	0.0232827	0.110422	0.0328184	-0.0917406	-0.050476	0.0167417	0.00146098	0.0931316	-0.000443943	0.0324564	0.0119178	0.0161056	0.0260911	0.00754529	0.019876	-0.00357855	-0.0491578	-0.000773313	-0.0419595	-0.0378195	-0.0463584	-0.0331937	0.013158	0.00323866	0.0179667	-0.0150024	0.00250714	-0.00907893	-0.0115896	0.00399841	-0.0241354	0.00765065	-0.0303013	-0.0193855	0.00116362	0.0277386	0.00676427	-0.0128683	0.0258127	-0.00372608	-0.044466
waveletHLLglszmHighGrayLevelZoneEmphasis	-0.0441626	-0.0957513	0.0825515	-0.0902941	0.00781606	0.0506856	0.0213294	-0.141853	0.0236187	0.110575	0.0335681	-0.0903318	-0.046042	0.0158839	0.00284458	0.0926853	-0.00132853	0.0332016	0.0129509	0.013083	0.0271652	0.00265599	0.0170289	-0.00151752	-0.044149	0.00015868	-0.042445	-0.0373885	-0.0464813	-0.0320274	0.01379	0.00340595	0.015034	-0.0178059	-0.00110731	-0.00327643	-0.0189481	0.00574152	-0.024687	0.00495221	-0.0280539	-0.0246945	-5.85e-05	0.0209267	0.00615655	-0.0186806	0.0202543	-0.00205011	-0.0383203
waveletHLLglszmSmallAreaHighGrayLevelEmphasis	-0.0456302	-0.0950597	0.0749831	-0.09435	0.00261861	0.0444028	0.028407	-0.139743	0.0177311	0.104908	0.0432045	-0.0864539	-0.0476113	0.012088	0.00898137	0.0989429	0.00489425	0.0262153	0.0159772	0.0213214	0.0116625	0.0097122	0.0190895	0.0122746	-0.0533921	0.00472818	-0.062151	-0.0352579	-0.0405962	-0.0257302	0.0117007	0.00692598	0.0264589	-0.0255685	0.00897339	-0.0269741	-0.040743	0.0197403	-0.0189623	0.00822181	-0.0372216	-0.0274829	0.0084499	0.0266841	-0.00168344	-0.0144735	0.0257184	0.0104361	-0.0637282
waveletHLHfirstorderEnergy	-0.0436749	-0.0741127	0.0792521	0.0109047	0.0234568	-0.0420191	0.022385	0.0542828	-0.175179	-0.16331	0.0210665	-0.0962899	-0.0242993	0.124643	0.0190052	0.208145	-0.0213022	-0.112688	0.109566	0.0261876	0.0926853	0.155358	0.114192	0.0251502	0.084541	0.0758944	0.0608719	0.151351	-0.0903463	-0.0761467	-0.11504	-0.0901568	-0.0358393	0.048472	-0.0477976	0.0995433	0.0982627	0.0736211	-0.0468968	0.251885	0.0982541	0.0383962	0.097078	-0.0483772	0.000681441	0.0699041	0.0617119	0.0354339	0.0816305
waveletHLHfirstorderMaximum	-0.0503208	-0.0997854	0.0280309	0.0210898	-0.0186144	0.0131709	0.118336	-0.0152517	-0.0389057	0.00268485	-0.0498797	0.0278443	0.00757654	-0.0429333	-0.0145874	0.0198696	-0.0875865	-0.0304692	0.151481	0.0656713	0.0485605	0.0410333	0.0241317	-0.0858636	0.114275	0.0140024	0.0156559	0.00820013	0.249749	0.117694	0.0586959	0.0624933	-0.144982	0.0226674	0.0260176	0.225043	-0.0256999	-0.100305	0.0120499	-0.0464374	0.0337584	0.186595	-0.343112	-0.0138646	0.103052	-0.154681	0.272563	-0.206196	-0.181532
waveletHLHfirstorderRange	-0.0556414	-0.0965447	0.0243588	0.0219789	-0.00492956	0.000660557	0.145529	-0.018985	-0.0611956	-0.0193186	-0.0339295	0.037393	0.0192142	-0.0404483	-0.00716318	-0.0297214	-0.0321318	-0.0156589	0.0476779	0.0121974	0.041773	0.000122332	-0.0113479	-0.0655859	0.0480339	0.0011374	0.0263902	-0.0223108	0.103856	0.0742569	0.0468904	0.00603775	-0.0703564	0.0112348	0.032555	0.120989	-0.00237581	-0.0588166	-0.00657967	-0.0415393	0.00776412	0.106379	-0.179492	-0.0250566	0.074037	-0.0742424	0.170491	-0.110434	-0.088981
waveletHLHfirstorderTotalEnergy	-0.0436749	-0.0741127	0.0792521	0.0109047	0.0234568	-0.0420191	0.022385	0.0542828	-0.175179	-0.16331	0.0210665	-0.0962899	-0.0242993	0.124643	0.0190052	0.208145	-0.0213022	-0.112688	0.109566	0.0261876	0.0926853	0.155358	0.114192	0.0251502	0.084541	0.0758944	0.0608719	0.151351	-0.0903463	-0.0761467	-0.11504	-0.0901568	-0.0358393	0.048472	-0.0477976	0.0995433	0.0982627	0.0736211	-0.0468968	0.251885	0.0982541	0.0383962	0.097078	-0.0483772	0.000681441	0.0699041	0.0617119	0.0354339	0.0816305
waveletHLHglcmAutocorrelation	-0.0526448	-0.0830643	0.0235718	0.0160595	0.018836	-0.0377656	0.178828	-0.0320488	-0.125721	-0.0661762	0.0229841	0.0436001	-0.00876075	-0.0339949	-0.00307183	-0.0436157	0.0880585	-0.00747802	-0.132046	-0.0295928	0.00603171	-0.0697043	-0.0136003	-0.0101403	-0.0543113	-0.00940043	0.0488066	-0.0449786	-0.0505556	-0.0476119	-0.0255568	-0.0186787	-0.00522429	0.012535	-0.019	-0.0263062	-0.0106862	-0.0387977	-0.0281913	-0.00580764	0.0159595	-0.00949202	0.016066	-0.00819333	-0.0124261	-0.000642801	0.0116107	0.00808203	0.00374033
waveletHLHglcmDifferenceVariance	-0.0514947	-0.0827864	-0.0459107	-0.00731474	-0.0214906	-0.0181971	0.152324	-0.065053	-0.0578594	-0.0368935	-0.0138891	0.0175083	-0.0584213	-0.0982466	-0.0163725	-0.0169853	-0.0487134	-0.0172913	0.154285	0.111238	-0.1089	0.0787671	0.0471994	0.030513	0.0841229	0.00581244	-0.116911	0.0870656	0.215358	0.042877	0.0425616	0.060679	-0.0816979	0.00458961	0.0121544	-0.0284468	0.0128046	0.109023	0.0687313	-0.0795355	-0.0388687	-0.0508034	0.015636	0.100417	0.023081	0.0388616	-0.228182	0.0437558	0.0139287
waveletHLHglcmJointAverage	-0.057076	-0.0852748	0.0186079	0.0201812	0.0104274	-0.0136185	0.162295	-0.0212654	-0.0814444	-0.0430065	-0.0124925	0.0481854	0.0303386	-0.0377732	-0.000425127	-0.0854252	0.02725	-0.0052932	-0.0671377	-0.0468176	0.03418	-0.0480896	-0.0462427	-0.0412344	-0.0274288	-0.0163609	0.0447623	-0.049581	-0.0757883	0.0248733	0.036395	-0.0528571	0.0156553	-0.00219739	0.0369719	-9.37e-05	0.027091	-0.00785534	-0.0188688	-0.0271971	-0.0231287	0.00563926	0.0227299	-0.0343116	0.0233967	0.0271781	0.0514622	-0.00242468	0.010436
waveletHLHglcmSumAverage	-0.057076	-0.0852748	0.0186079	0.0201812	0.0104274	-0.0136185	0.162295	-0.0212654	-0.0814444	-0.0430065	-0.0124925	0.0481854	0.0303386	-0.0377732	-0.000425127	-0.0854252	0.02725	-0.0052932	-0.0671377	-0.0468176	0.03418	-0.0480896	-0.0462427	-0.0412344	-0.0274288	-0.0163609	0.0447623	-0.049581	-0.0757883	0.0248733	0.036395	-0.0528571	0.0156553	-0.00219739	0.0369719	-9.37e-05	0.027091	-0.00785534	-0.0188688	-0.0271971	-0.0231287	0.00563926	0.0227299	-0.0343116	0.0233967	0.0271781	0.0514622	-0.00242468	0.010436
waveletHLHgldmDependenceEntropy	-0.0624884	-0.0610533	0.0583046	0.0606629	0.0177453	0.0412238	0.0522435	0.0611734	-0.00566757	0.00744791	-0.0149966	-0.00553997	0.053976	-0.0338503	0.00476671	-0.112103	-0.105306	-0.0350458	0.103311	-0.0210817	0.0454418	0.0379502	0.0379405	-0.0427199	-0.00125967	-0.000585721	-0.0578858	0.0352045	0.0757954	-0.0234745	0.0354352	0.0869806	-0.000291462	-0.073225	0.0681324	-0.0367303	0.12852	0.0288674	-0.0331985	-0.0170416	0.0416671	0.0233501	0.11317	0.0552235	0.081808	0.0614544	-0.0228137	0.0344023	0.106239
waveletHLHgldmHighGrayLevelEmphasis	-0.0531129	-0.083591	0.0203091	0.0147699	0.0171689	-0.0369405	0.179158	-0.0334622	-0.123909	-0.0660501	0.0212852	0.0430631	-0.0112857	-0.0374491	-0.00309847	-0.0426826	0.0823606	-0.00747734	-0.120311	-0.0222822	0.000157172	-0.0647897	-0.0111548	-0.0079298	-0.0486373	-0.008695	0.0413592	-0.0384919	-0.0404746	-0.0433703	-0.0221931	-0.0157598	-0.0081414	0.0121892	-0.0187017	-0.0271034	-0.0105335	-0.0340352	-0.0232513	-0.00842793	0.0114063	-0.0129228	0.0182793	-0.00241703	-0.0109075	0.000831958	0.00122438	0.0106779	0.00477435
waveletHLHgldmSmallDependenceHighGrayLevelEmphasis	-0.0521244	-0.081143	-0.0183323	-0.00109456	0.00657205	-0.0411174	0.185131	-0.055915	-0.10918	-0.0719426	0.0297031	0.0401502	-0.06002	-0.0688665	-0.00463366	-0.0168631	0.0669509	-0.00290324	-0.0478959	0.0389591	-0.0768979	-0.0273073	0.0292745	0.0386444	-0.0204867	-0.0157691	-0.0428461	0.0332212	0.0800283	-0.0363839	-0.0160454	0.00902989	-0.0183022	0.0160289	-0.0236909	-0.0822412	-0.0334328	0.0167129	0.0540963	0.0122388	-0.0127215	-0.0721227	0.050858	0.0824136	-0.0426029	0.0282779	-0.111049	0.0482129	-0.00210257
waveletHLHglrlmHighGrayLevelRunEmphasis	-0.0531291	-0.0836053	0.0203455	0.0148106	0.0171265	-0.0369098	0.179135	-0.0333355	-0.123861	-0.0658791	0.0211624	0.0430519	-0.0113063	-0.0376736	-0.00297573	-0.0426377	0.0821157	-0.00756463	-0.119828	-0.0221242	0.000457996	-0.0647002	-0.0111456	-0.00813081	-0.0485279	-0.00865444	0.0416683	-0.0386665	-0.0403209	-0.0432157	-0.0221079	-0.0151515	-0.00823797	0.0122846	-0.0186723	-0.0268657	-0.00986954	-0.0344564	-0.0229334	-0.00857981	0.0111166	-0.0125252	0.0178878	-0.00228443	-0.0110437	0.000435017	0.00122932	0.01028	0.00437957
waveletHLHglrlmLongRunHighGrayLevelEmphasis	-0.051572	-0.0819087	0.0405242	0.0227284	0.0218628	-0.0386064	0.172914	-0.0245775	-0.129007	-0.0613161	0.0244285	0.0533312	0.0107568	-0.0396386	0.00747248	-0.0526335	0.0896357	0.00138142	-0.130774	-0.0340405	0.0345896	-0.0761404	-0.019623	-0.0266895	-0.0561237	-0.00393702	0.0807629	-0.0669045	-0.081584	-0.0529643	-0.00500293	-0.0148375	-0.0162389	0.0100395	-0.00242288	-0.0120131	0.0114184	-0.0395284	-0.0298958	-0.0362373	0.0336921	0.00675558	0.00706215	-0.029041	-0.00806587	-0.0140545	0.0140661	-0.00142414	0.00948294
waveletHLHglrlmRunEntropy	-0.0627999	-0.0774612	-0.0275042	0.0117017	-0.00935855	0.0279577	0.105181	-0.00558292	-0.0139501	-0.00736486	-0.062866	0.0203798	0.048446	-0.0440504	-0.00470939	-0.0917428	-0.090893	-0.00865336	0.151726	0.0381592	-0.00171188	0.0688803	-0.0134512	-0.0169562	0.0658907	-0.0122456	-0.0858151	0.0485839	0.0235362	0.0752339	0.0792263	0.0278602	0.0011537	-0.034837	0.0221629	-0.00665913	0.0257705	0.0432659	0.000499598	-0.0335196	-0.0131894	-0.0324044	0.0367986	-0.0214001	0.051627	0.116053	-0.00952522	0.0585626	0.117184
waveletHLHglrlmShortRunHighGrayLevelEmphasis	-0.0533352	-0.0836856	0.0162501	0.0132508	0.0162549	-0.0368365	0.180061	-0.0351699	-0.122543	-0.0667873	0.0211355	0.0413956	-0.015984	-0.0381034	-0.00442689	-0.0401886	0.0804421	-0.00872377	-0.115985	-0.0183944	-0.00666469	-0.061954	-0.0084642	-0.00352146	-0.0467358	-0.00949895	0.0335927	-0.0324936	-0.0310458	-0.0418715	-0.0241449	-0.014545	-0.00725156	0.0125953	-0.0216987	-0.031632	-0.0135026	-0.0315528	-0.0203366	-0.00407308	0.00756674	-0.0172475	0.0201698	0.00344349	-0.0126902	0.00377059	-0.00415492	0.0127633	0.0033709
waveletHLHglszmGrayLevelVariance	-0.0554087	-0.0898974	-0.018956	0.0070312	-0.0138676	-0.0106617	0.147226	-0.0513733	-0.0553682	-0.0184685	-0.0277759	0.0313904	-0.00902941	-0.0759917	-0.0175507	-0.0478662	-0.0495742	-0.0217904	0.133483	0.0537008	-0.0425811	0.0745004	0.022377	-0.0191114	0.0836579	0.00209372	-0.104907	0.0649998	0.162061	0.0604443	0.0829371	0.0809688	-0.0705396	-0.00183928	0.0176721	0.049641	0.0362967	0.0452823	0.0246874	-0.071453	0.0038484	-0.0193988	-0.00261293	0.0321281	0.107445	0.0487264	-0.113646	0.0212097	0.0778354
waveletHLHglszmHighGrayLevelZoneEmphasis	-0.053298	-0.0841636	0.0213511	0.0159404	0.0159033	-0.0356655	0.178444	-0.0305783	-0.123524	-0.0623788	0.0178195	0.0418645	-0.0123808	-0.0393679	-0.00230044	-0.0441247	0.0776068	-0.0104539	-0.112744	-0.0199903	0.00456811	-0.0640798	-0.00817774	-0.0130022	-0.0445584	-0.00734527	0.0467519	-0.0408322	-0.0382461	-0.0410372	-0.022869	-0.00704582	-0.012117	0.00985539	-0.0187999	-0.0197737	0.000291151	-0.0428338	-0.0208535	-0.0111924	0.00770168	-0.00174564	0.0102559	-0.00273995	-0.0104347	-0.0107347	0.00278412	0.00773648	-0.00507961
waveletHLHglszmSmallAreaHighGrayLevelEmphasis	-0.0530221	-0.0848466	0.0177484	0.013616	0.0154536	-0.0360968	0.18159	-0.0328552	-0.121872	-0.0604625	0.0154066	0.0455894	-0.0165152	-0.0463304	-0.00283016	-0.0402936	0.0763578	-0.00545436	-0.0986887	-0.00749652	-0.00233297	-0.062016	0.00116178	-0.0151885	-0.033823	-0.0121277	0.0325124	-0.0294155	-0.0182891	-0.03693	-0.023408	0.00013872	-0.0150584	0.0197374	-0.0157794	-0.00960945	-0.00358338	-0.0547042	-0.0026768	-0.0110742	0.00183867	-0.00402695	0.0166383	0.0157109	-0.0150724	-0.0189496	-0.0133758	0.0173964	-0.00229315
waveletHLHglszmSmallAreaLowGrayLevelEmphasis	0.0507346	0.0526965	-0.0250273	-0.0427872	0.00863183	-0.0756328	-0.0779907	-0.00775384	-0.0498404	-0.00732782	0.0295218	-0.0478485	-0.136999	0.0199445	-0.000112974	0.227917	0.174664	-0.00259211	-0.148827	0.168088	-0.0800889	-0.0106994	0.118278	0.120499	0.0609644	-0.017991	-0.112999	0.136043	0.247545	-0.159634	-0.227539	0.302723	0.0866246	0.10041	-0.190027	-0.0544882	-0.105902	-0.350159	-0.138079	-0.195082	0.106628	-0.0510216	-0.062449	-0.0803896	0.0723691	0.0923511	-0.0791534	-0.0627433	0.100395
waveletHLHglszmZoneEntropy	-0.0625238	-0.0697472	0.0274191	0.0558326	-0.00101758	0.0721781	0.0492878	0.0415754	0.00960186	0.0136345	-0.0513917	-0.0151107	0.08954	-0.0292442	-0.00200804	-0.108007	-0.101025	-0.0369181	0.11082	-0.0246008	0.0300166	0.0631071	-0.0252718	-0.0267537	0.0130637	0.0141856	-0.0140183	-0.0110772	-0.0224775	-0.00340473	0.0939979	-0.0107046	-0.0135955	-0.113887	0.0270208	-0.00456733	0.050335	0.0850483	-0.0145979	-0.00133115	0.0519836	0.0236357	-0.0174432	-0.0258607	0.0181548	0.0752463	0.0607909	-0.00523317	0.00559122
waveletHLHngtdmComplexity	-0.0524182	-0.09088	0.00792392	0.00570922	-0.000626411	-0.0343005	0.148001	-0.0365352	-0.110663	-0.0724391	0.0142598	-0.00452965	-0.06745	-0.0320352	-0.0175527	0.0563465	-0.0119192	-0.0424342	0.0908594	0.109674	-0.0489713	0.0602917	0.0987856	0.022844	0.0523786	0.0308459	-0.0876924	0.110588	0.20692	0.00210604	-0.0389948	0.0248166	-0.099659	-0.0169368	0.0134814	0.00501714	0.0348345	0.0259197	0.0253585	0.057677	0.0118673	-0.0592526	-0.0328629	0.0800849	0.0248217	-0.0400927	-0.124552	-0.0623713	-0.0123414
waveletHHLgldmDependenceEntropy	-0.0587621	-0.0653842	0.0615005	-0.00388281	-0.0421314	0.0684869	0.064206	0.0847631	0.073051	-0.00526932	-0.0467354	0.0118991	0.105294	0.0396947	-0.0360554	-0.103007	-0.0711714	0.0469421	0.0517714	-0.0818595	0.0408142	0.0370371	-0.00167195	0.0159699	0.021281	-0.0275126	-0.0435871	0.0772876	0.0567631	-0.0696467	-0.0629822	0.0853167	0.13829	-0.0538195	-0.00545662	-0.0349356	-0.0282067	-0.0793838	-0.0815864	0.0557245	-0.0482677	-0.135376	0.0884061	0.0720684	-0.018529	-0.0968766	0.076513	-0.0459608	0.00313535
waveletLLLfirstorderEntropy	-0.0739403	0.0301333	0.0110933	0.0295561	0.00537562	0.0522325	-0.0344395	0.0524611	-0.0666374	0.0309772	0.0206135	0.00783141	-0.0555569	0.0329178	-0.0121542	0.0198312	-0.0437722	0.0440897	-0.0392533	0.0121673	-0.0672774	-0.0117707	0.0113775	-0.015861	0.0124241	-0.0122187	-0.00855053	0.0541111	0.0194969	-0.0488678	0.0213777	-0.084053	-0.0111346	-0.0520577	0.0301856	-0.0419623	0.0263745	0.00355358	-0.0335745	-0.0508088	0.00394127	0.00727593	-0.00779773	0.00761319	0.0416242	-0.0134773	0.033985	-0.0196306	-0.00657917
waveletLLLfirstorderInterquartileRange	-0.0669376	0.0668767	-0.00112633	-0.0240228	0.0368995	-0.0483368	0.0041353	0.0755065	-0.0955188	0.0773817	0.0564012	0.0168483	0.0335939	-0.0170539	-0.00991227	0.0540153	-0.0449739	0.064352	0.0383951	-0.00871352	0.00748933	-0.00850724	0.0321729	-0.0334545	-0.0222836	-0.000748536	-0.0330387	-0.0697754	0.0208682	0.0382058	0.0427154	-0.0708401	0.044376	0.051895	-0.0541796	0.0828486	-0.0335867	-0.0438406	0.0055364	-0.00113651	0.0727178	-0.0440279	0.0314339	-0.0601516	0.0357807	-0.0617347	-0.0406632	0.0704255	-0.0352445
waveletLLLfirstorderMeanAbsoluteDeviation	-0.0721985	0.0523205	0.0106505	-0.00909929	0.0132145	-0.0402439	-0.0188101	0.0606837	-0.0865342	0.0715671	0.0351966	0.0297835	0.00241055	-0.0166323	-0.0125306	0.0235766	-0.0318679	0.0596436	0.0183345	0.0237564	-0.0162379	-0.0156077	-0.00842122	-0.032414	0.0117834	0.00180199	-0.00956798	-0.0255982	-0.00976594	-0.00151209	0.0174863	-0.0215446	0.0194226	0.0372649	-0.0243641	0.0254474	-0.0170372	0.0142342	-0.0377469	0.00358345	0.0164428	-0.00839553	0.000951755	-0.0190986	0.0254461	-0.0359053	0.0146897	0.0508106	-0.00221628
waveletLLLfirstorderRange	-0.0654569	-0.0364463	0.079198	0.00775012	0.0146408	0.0295128	-0.0773808	-0.0219828	0.0316597	0.0102693	-0.0042117	0.0696047	-0.0191645	-0.0179727	-0.00902541	-0.0742864	-0.00840121	-0.0362445	-0.0968621	0.103695	-0.0655631	0.0145734	0.0612164	-0.121864	0.0869174	-0.100058	0.0291804	0.0401962	0.0460054	-0.0907924	0.0182319	-0.00862027	4.24e-05	0.0219062	-0.0691759	-0.126124	0.00451963	0.10954	-0.0255188	-0.00834549	-0.0101389	0.0506187	0.0314615	0.0122718	0.0187498	0.0148233	-0.00862278	-0.0736337	0.162991
waveletLLLfirstorderRobustMeanAbsoluteDeviation	-0.0684617	0.0646296	0.00148875	-0.0201197	0.0305941	-0.0471811	-0.00125338	0.0725083	-0.0942262	0.0778317	0.0484651	0.0184329	0.0244006	-0.0158015	-0.0131967	0.0463752	-0.0383298	0.0651681	0.0362229	-0.00130467	-0.00124345	-0.0124825	0.0181232	-0.0336056	-0.00973128	-0.00197306	-0.026776	-0.0567911	0.00913771	0.0299118	0.0325651	-0.0622988	0.0345794	0.047563	-0.0360572	0.0707549	-0.0286911	-0.0264148	-0.0162353	0.00995422	0.0574619	-0.0357355	0.0181662	-0.0488558	0.0367982	-0.0500788	-0.0179864	0.0765225	-0.0272449
waveletLLLfirstorderRootMeanSquared	0.0529878	-0.0738407	0.0221276	0.0351746	-0.108888	-0.028154	0.00275946	-0.0883437	0.0779013	0.0424234	0.00465328	-0.0822818	-0.0345098	-0.0743583	-0.162589	-0.0952124	0.067225	-0.0903856	0.0941155	0.000929785	0.00487812	0.111252	-0.0590926	-0.0209323	0.0433181	-0.0967544	0.242536	-0.00494043	0.0478941	-0.000143161	-0.153841	-0.129685	0.183952	0.00927997	-0.157403	0.0286564	0.0874217	0.0215134	0.0208269	-0.119602	0.0412013	-0.0143409	-0.00889654	-0.146357	0.0244479	0.0168882	0.00738543	-0.0830775	0.0249898
waveletLLLfirstorderUniformity	0.0682382	-0.0332713	0.0109621	-0.04378	-0.00226177	-0.119791	0.0342241	-0.0331745	0.0837453	-0.0221101	-0.0101198	0.00296908	0.0639926	-0.0314403	0.0310046	-0.0564493	-5.65e-05	-0.0694306	0.0575821	0.0178326	0.068019	-0.030245	0.00216358	0.0136889	-0.0237337	0.0430395	0.0026647	-0.022881	-0.0226841	-0.0213401	-0.0129359	0.090122	0.0479097	0.0702534	-0.0469449	-0.0412442	-0.0223355	0.0294025	-0.0273768	0.060847	-0.0216286	0.00516312	-0.0160424	0.0266602	-0.0129847	-0.0503042	0.011326	0.017387	0.02029
waveletLLLfirstorderVariance	-0.0711022	0.043221	0.0279691	-0.0161114	0.00762604	-0.0770433	-0.0233774	0.0688176	-0.0722785	0.0767554	0.0379314	0.0220738	0.0126988	-0.0398059	-0.0171753	0.00816667	-0.0196475	0.0275253	0.0226072	0.0129086	-0.0133345	0.0027389	-0.0386323	-0.0335903	0.0124416	-0.00599714	-0.0188222	-0.04597	-0.00631717	0.00330155	-0.0138647	0.0174229	0.043584	0.0354872	-0.0214712	0.0377046	-0.0149434	0.00683758	-0.0278813	0.0430832	-0.0406009	-0.0251815	-0.000526409	-0.00991033	0.0544173	-0.0214936	-0.00788182	0.0399689	0.0224238
waveletLLLglcmAutocorrelation	-0.0511928	0.019586	0.0474169	-0.117317	0.176571	0.00927566	-0.0475412	-0.020691	0.0214355	-0.0326628	-0.0319924	0.0228779	-0.0118158	-0.041383	-0.0571339	-0.0368791	0.0176362	-0.0167166	0.0146948	0.0128255	0.0140774	0.0404038	0.0151058	-0.0429091	0.0148383	-0.0106225	0.0741173	-0.0528743	0.0896336	-0.0121387	0.0101276	-0.0173675	-0.0250131	-0.0084221	-0.00918966	-0.037546	-0.0802844	0.00666349	0.022847	0.028406	0.0135645	-0.0113414	0.0300507	-0.00533764	-0.032374	-0.0112962	0.00703934	0.0433338	0.0123511
waveletLLLglcmClusterProminence	-0.0629786	0.020311	0.0698665	-0.0060993	-0.0317076	-0.118807	-0.0481062	0.0617743	-0.069546	0.0740668	0.00757172	-0.00917649	0.0023493	-0.0670375	-0.0652571	-0.0340721	0.0262583	-0.0142068	0.0496288	0.0172283	0.0267185	0.0437774	-0.167146	-0.0269958	0.051511	-0.0208034	0.0198811	-0.119882	-0.02449	0.0113339	-0.0842209	0.135183	0.0309097	0.082699	0.0542291	0.0318041	0.00804831	0.00436246	-0.0248466	0.112251	-0.0901268	-0.0253214	-0.0109587	0.0413275	0.0642875	-0.0213667	-0.107953	-0.0413411	0.0452519
waveletLLLglcmClusterTendency	-0.0694188	0.0421202	0.0404059	-0.00341112	-0.00557403	-0.0799419	-0.027794	0.0687142	-0.0851061	0.0865435	0.0315988	0.000541002	-0.0049323	-0.0526026	-0.0637182	0.00438164	-0.0221621	0.0360705	0.038618	0.029379	-0.0240917	0.00429857	-0.0744424	-0.02052	0.0094363	-0.00269306	0.0197111	-0.0337293	-0.0266705	0.0108988	-0.047575	0.0159803	0.0337664	0.0639303	-0.0288729	0.0385756	-0.0150823	0.0121086	-0.0518861	0.0435389	-0.0282564	-0.0262452	-0.0132311	0.0292309	0.0415896	-0.0361657	0.0140954	0.0289719	0.0131317
waveletLLLglcmContrast	-0.0717085	0.00772623	-0.0510864	-0.0474919	-0.0400072	-0.0541484	-0.0415832	0.000602619	-0.0201771	0.052316	0.0592189	0.0405771	-0.0312908	-0.0180068	0.0595287	-0.033076	0.00145595	-0.0240621	0.000210831	-0.0373987	-0.0349191	0.00302878	0.0604739	0.00861572	0.0352873	0.0137559	0.0577691	-0.0366101	-0.00727631	-0.0127766	-0.00603195	-0.0140686	0.0246636	-0.0319708	0.0530209	0.0508424	0.0205383	0.00598777	-0.0431657	-0.0167678	0.0294908	0.00418217	0.00406087	-0.00756611	0.0213858	0.0678244	-0.00936667	-0.0232671	0.025086
waveletLLLglcmCorrelation	-0.0318173	0.0600492	0.136948	0.103423	0.032582	0.017068	-0.0271875	0.0652374	-0.0802494	0.0101322	0.0779061	0.0429532	-0.112442	-0.11559	-0.114448	-0.00126444	-0.0423084	0.116684	0.0193933	0.0807925	-0.122083	-0.00808382	-0.0649731	-0.0231685	0.0021026	-0.0372434	-0.0553468	0.154887	-0.10057	-0.0358886	0.0477871	-0.0220817	0.0185182	-0.0328545	-0.0799701	-0.052623	-0.0408391	0.0558335	-0.0841434	-0.0229318	-0.119037	-0.0259365	-0.0633913	0.0418712	-0.162344	0.0475981	0.205593	-0.150499	-0.0817094
waveletLLLglcmDifferenceAverage	-0.0708336	0.015965	-0.0749894	-0.0380928	-0.0370729	-0.0096907	-0.0353997	-0.012448	-0.0405692	0.0544628	0.0249558	0.0347763	-0.0539992	0.0184849	0.0355507	-0.0102276	-0.00375514	0.00460629	-0.0102226	-0.0182031	-0.0420053	-0.0126764	0.0607635	0.00394011	0.027759	0.0308313	0.0878854	-0.00325187	-0.00820365	-0.00711652	-0.0164663	-0.0557817	0.00430029	-0.00140781	0.0322712	0.0241877	0.0141094	0.043478	-0.0705791	-0.0552553	0.0533181	0.0215207	-0.0102	0.00900823	0.0363524	0.0419901	-0.00487048	0.00154778	0.0259382
waveletLLLglcmDifferenceEntropy	-0.0749486	0.00962625	-0.0393531	-0.00181843	-0.0269227	0.0434361	-0.0360128	0.0143068	-0.0437097	0.0512018	0.00308022	0.0251602	-0.0350819	0.0326939	0.0124301	-0.0192251	-0.0271431	0.0155908	-0.0274611	-0.0352164	-0.0215855	-0.00368957	0.0481035	-0.0116293	0.00366738	0.0335921	0.0872673	-0.00863002	0.0385853	-0.0409284	-0.0470897	0.0434159	-0.00686275	0.0394119	0.0267489	-0.0469777	0.058111	0.0507081	-0.046073	-0.0287963	0.034341	0.0411394	0.00307282	0.0660257	0.00814493	-0.00735117	0.0184373	0.0402265	-0.023124
waveletLLLglcmDifferenceVariance	-0.0728985	-0.00343217	-0.011201	-0.0391966	-0.0392326	-0.0652606	-0.050554	0.0170799	-0.0167229	0.057284	0.0573428	0.0527237	0.021939	-0.0325652	0.0704624	-0.0424687	-0.00723339	-0.02944	0.00105836	-0.0242128	0.0160015	0.0158843	0.0258943	-0.0176511	0.0365215	0.00602021	0.048329	-0.0830564	0.00428897	-0.0164413	-0.0175551	0.1309	0.0173277	0.00350233	0.0343742	0.0179655	0.0595088	-0.00409289	-0.0126101	0.0302633	0.0162662	0.0423494	0.015405	0.0101676	-0.0485456	0.0303146	0.00330196	0.00277522	0.032426
waveletLLLglcmId	0.0596798	-0.0174796	0.108378	0.015293	0.0388686	-0.0803203	0.032907	0.0359905	0.0790565	-0.0409028	0.037119	0.0126545	0.121439	-0.0822912	0.0367351	-0.0411936	-0.0143201	-0.00138319	0.0778459	0.0353519	0.0904307	-0.00133372	0.0134835	0.0339561	-0.0201237	-0.0302376	-0.0928274	-0.0423309	-0.0299417	-0.0431109	0.0640495	0.0949582	0.0132442	0.00485502	-0.0303465	-0.0406116	0.00827861	-0.0417813	0.0281743	0.0812772	-0.000843056	-0.083427	0.0030425	-0.0180703	-0.10221	-0.0172504	5.09e-05	-0.0464513	-0.0302394
waveletLLLglcmJointAverage	-0.0643411	0.0277131	0.0309775	-0.0812933	0.130815	0.0147533	-0.0358886	0.0286256	-0.0129664	-0.0356464	-0.00776159	0.0343906	0.0322534	0.00747915	-0.0077775	0.00563617	-0.0193288	-0.00657654	-0.00311831	0.011222	0.0185669	0.0151314	0.0598418	-0.0547078	0.0407052	-0.00632064	0.0117014	-0.0477334	0.0848363	-0.0251645	0.0398393	0.00819608	-0.0339373	-0.0342911	0.0422756	-0.0724238	-0.080976	-0.0229166	0.0026376	0.0313631	0.0141173	0.0170883	-0.0243121	0.0352125	0.0122905	-0.0572496	-0.0236456	-0.0268675	0.00313948
waveletLLLglcmSumAverage	-0.0643411	0.0277131	0.0309775	-0.0812933	0.130815	0.0147533	-0.0358886	0.0286256	-0.0129664	-0.0356464	-0.00776159	0.0343906	0.0322534	0.00747915	-0.0077775	0.00563617	-0.0193288	-0.00657654	-0.00311831	0.011222	0.0185669	0.0151314	0.0598418	-0.0547078	0.0407052	-0.00632064	0.0117014	-0.0477334	0.0848363	-0.0251645	0.0398393	0.00819608	-0.0339373	-0.0342911	0.0422756	-0.0724238	-0.080976	-0.0229166	0.0026376	0.0313631	0.0141173	0.0170883	-0.0243121	0.0352125	0.0122905	-0.0572496	-0.0236456	-0.0268675	0.00313948
waveletLLLglcmSumSquares	-0.0712591	0.0380715	0.0280777	-0.0098484	-0.0106657	-0.0779572	-0.030389	0.0603767	-0.0775845	0.0834849	0.0362731	0.00633202	-0.00884445	-0.0487527	-0.0473132	-0.00093011	-0.0192348	0.0281748	0.0339138	0.0203785	-0.0261786	0.00420877	-0.0565861	-0.0167605	0.0133731	-0.000377204	0.0256335	-0.0348788	-0.024451	0.00771828	-0.0426129	0.0119903	0.0331868	0.0514773	-0.0176794	0.0411853	-0.0102685	0.0114884	-0.0517558	0.0357805	-0.0205351	-0.0224238	-0.0110228	0.024555	0.0395777	-0.0219412	0.0110152	0.0220613	0.0151429
waveletLLLgldmGrayLevelVariance	-0.071097	0.0432279	0.0279619	-0.01611	0.00761594	-0.0770801	-0.0233642	0.0688416	-0.072333	0.0767889	0.0379205	0.022109	0.0127708	-0.0398088	-0.0172156	0.00816173	-0.0196757	0.0275957	0.0227271	0.0128632	-0.0133748	0.00273081	-0.0385661	-0.0335241	0.0125172	-0.00592138	-0.0186789	-0.046059	-0.00629882	0.00337304	-0.0137344	0.0174969	0.0434612	0.0354991	-0.0215846	0.0379582	-0.01503	0.00664575	-0.0280007	0.0431623	-0.0403288	-0.0250638	-0.000729726	-0.0101958	0.0542614	-0.021457	-0.00766198	0.0396967	0.0225857
waveletLLLgldmHighGrayLevelEmphasis	-0.0506568	0.0150761	0.0501041	-0.117812	0.176869	0.0115131	-0.0521783	-0.0226388	0.0230793	-0.0386012	-0.0319536	0.0182019	-0.0126173	-0.0406715	-0.0610848	-0.0417876	0.0224421	-0.020382	0.0140696	0.0167264	0.00970576	0.0411526	0.00950322	-0.0430376	0.0138603	-0.01095	0.0740675	-0.0516299	0.0897388	-0.017825	0.0117883	-0.01787	-0.0290687	-0.00953381	-0.0111792	-0.0403687	-0.0771821	0.00438292	0.0238569	0.028356	0.017818	-0.0122699	0.0334696	-0.0034655	-0.0272717	-0.0103444	0.0135473	0.0428721	0.0153963
waveletLLLgldmSmallDependenceHighGrayLevelEmphasis	-0.0518421	0.00595251	0.0362223	-0.122437	0.162326	0.0155404	-0.0626358	-0.0530637	0.040687	-0.0353894	-0.0378546	0.00940331	-0.0608252	-0.0405299	-0.0776055	-0.0653971	0.0431101	-0.0453367	0.00376369	0.0231336	-0.033653	0.046196	0.00537619	-0.030803	0.0129129	-0.0189592	0.0882466	-0.00848497	0.0890934	-0.0244514	-0.00428777	-0.0831118	-0.0283631	-0.0448622	0.00532129	-0.0397262	-0.0652825	0.00609692	0.0134808	0.0396065	0.00903352	-0.0217774	0.0389998	-0.0108485	-0.0131819	0.0192069	0.0374782	0.040283	0.00161744
waveletLLLglrlmGrayLevelNonUniformityNormalized	0.0687389	-0.034859	0.00858508	-0.0436106	-0.00518362	-0.116871	0.0331075	-0.0363922	0.0832241	-0.0254353	-0.0141212	-0.0047418	0.053303	-0.0275253	0.0230499	-0.0553922	-0.00093274	-0.0749097	0.0467042	0.00733988	0.0504846	-0.0275861	-0.00693443	0.00926335	-0.0208295	0.0339697	0.000545218	-0.00945147	-0.0220952	-0.0123598	-0.0358213	0.0708402	0.0504733	0.0479077	-0.0410661	-0.00475707	-0.0359077	0.00990216	-0.00899049	0.0473884	-0.0470833	0.0171708	-0.012339	0.045675	0.0107269	-0.043003	0.0144019	0.0549461	0.0447357
waveletLLLglrlmGrayLevelVariance	-0.0712637	0.0424226	0.028262	-0.0158304	0.00682569	-0.076541	-0.0243575	0.0678626	-0.0712276	0.0759741	0.0375281	0.0240228	0.011879	-0.0396052	-0.0156609	0.00649822	-0.0196434	0.0262686	0.0208344	0.013498	-0.0146769	0.00283763	-0.0387941	-0.0342687	0.0144403	-0.00635897	-0.0194012	-0.0442516	-0.00697956	-0.000147095	-0.0139772	0.0195496	0.0438847	0.0321775	-0.0186499	0.0374442	-0.0157629	0.00706703	-0.0274762	0.042818	-0.0444447	-0.0221527	-0.000192672	-0.011062	0.0544359	-0.0202501	-0.00514089	0.0407315	0.0230474
waveletLLLglrlmHighGrayLevelRunEmphasis	-0.0506527	0.0142114	0.0500651	-0.117906	0.176371	0.0124898	-0.0532165	-0.024635	0.0241993	-0.0394547	-0.0332762	0.0172515	-0.0156898	-0.0401757	-0.0629079	-0.0434277	0.0233998	-0.0222511	0.012473	0.0168297	0.00595186	0.0413833	0.00857252	-0.0433631	0.015013	-0.0121791	0.0749561	-0.0475634	0.0894149	-0.0188333	0.00888122	-0.0220995	-0.0294505	-0.0139092	-0.00888655	-0.0377215	-0.0777059	0.00323082	0.0244257	0.0282222	0.0149981	-0.010023	0.0334077	-0.00238804	-0.0249915	-0.00911574	0.0156632	0.0457203	0.017051
waveletLLLglrlmLongRunHighGrayLevelEmphasis	-0.0500238	0.0182329	0.0542351	-0.115322	0.179809	0.0073173	-0.04812	-0.0116591	0.0169899	-0.0359087	-0.0250323	0.0253433	0.00715627	-0.044134	-0.0509434	-0.0341717	0.0171386	-0.00832927	0.026544	0.0234769	0.0352589	0.0388983	0.0146725	-0.0403293	0.00995059	-0.00265996	0.0737199	-0.076137	0.0902968	-0.0192884	0.0335607	0.0139806	-0.029917	0.0208233	-0.0229413	-0.068125	-0.0695987	0.0190628	0.0138525	0.0276948	0.0431527	-0.023979	0.0312346	-0.0134341	-0.0504578	-0.0209215	0.00445974	0.0125067	0.00327224
waveletLLLglrlmRunEntropy	-0.0732063	0.0279404	0.0325709	0.0369787	0.0122491	0.0466845	-0.0340735	0.0658337	-0.0602852	0.0276379	0.0311578	0.0151001	-0.0366577	0.0228166	-0.000109658	0.0113228	-0.0510598	0.0539641	-0.0243771	0.0205321	-0.0500593	-0.0137297	0.0313851	-0.00982164	0.00880956	-0.0149697	-0.013295	0.046377	0.00998056	-0.0646947	0.0388723	-0.0691349	-0.0164497	-0.048897	0.0323746	-0.0617737	0.0363689	0.0096356	-0.0407837	-0.0485892	0.0200078	-0.00825085	-0.00932852	-0.00196488	0.0172993	-0.0207331	0.0232066	-0.0381648	-0.0106828
waveletLLLglrlmShortRunHighGrayLevelEmphasis	-0.0507367	0.0134384	0.0491183	-0.118334	0.175502	0.0134098	-0.0541947	-0.0272358	0.0257039	-0.0398223	-0.0346399	0.0158859	-0.0201641	-0.0395701	-0.0649464	-0.0452967	0.0247915	-0.024947	0.0103705	0.0162364	0.000709238	0.0417217	0.00781952	-0.0433294	0.0156534	-0.0134748	0.0755666	-0.0423347	0.089261	-0.0189753	0.00558326	-0.029022	-0.0293857	-0.0193726	-0.00653696	-0.0342905	-0.0780421	0.00166597	0.0249575	0.0289414	0.0113117	-0.00867757	0.033411	-0.0015299	-0.0214084	-0.00689882	0.0176742	0.0491414	0.0178471
waveletLLLglszmGrayLevelNonUniformityNormalized	0.0704124	-0.0307018	-0.00899636	-0.0469256	-0.00599742	-0.10385	0.0365062	-0.0386728	0.0653916	-0.0312314	-0.0168296	-0.0389886	0.0127018	-0.00438415	-0.00523452	-0.0267003	-0.00774289	-0.0921957	0.0234569	-0.0185472	0.0173561	-0.0203128	-0.0425032	0.00493442	-0.0383875	0.0198136	-0.00436821	-0.00980893	0.0107848	0.0559333	-0.0437675	0.0033121	0.0724168	0.0259116	-0.0298205	0.042283	-0.0534921	0.0103605	-0.0081729	0.0376356	-0.0505549	-0.00427649	-0.0137126	0.0779583	0.0345307	-0.0291566	-0.000767627	0.0335335	0.0520664
waveletLLLglszmGrayLevelVariance	-0.0726036	0.0308942	0.0346515	-0.0100679	-0.00502385	-0.0706684	-0.0371631	0.0554377	-0.0554389	0.067334	0.0304121	0.044324	-0.00119824	-0.0347573	0.000464929	-0.014346	-0.0119553	0.0106928	0.000450428	0.0258778	-0.0317002	0.00379331	-0.0417669	-0.0377452	0.0355992	-0.0136826	-0.0263176	-0.0167637	-0.0204549	-0.036505	-0.013598	0.0365541	0.0427542	-0.00139297	0.00721045	0.0249111	-0.0167557	0.0235412	-0.0274981	0.0417829	-0.0824974	0.00487889	-0.00305603	-0.027378	0.0511579	-0.00384368	0.0166863	0.0385974	0.0286314
waveletLLLglszmHighGrayLevelZoneEmphasis	-0.0503437	0.00649087	0.0520156	-0.116838	0.171198	0.0188049	-0.0625366	-0.0406521	0.034011	-0.0431382	-0.0422847	0.0121614	-0.0378604	-0.0386901	-0.0763623	-0.0580828	0.0347198	-0.0340945	0.00828646	0.0291497	-0.0151738	0.0419415	0.00336199	-0.0401516	0.0205858	-0.0175628	0.0890647	-0.0212567	0.0843914	-0.0305066	-0.000177843	-0.0473132	-0.0345152	-0.0316419	0.00265635	-0.0434512	-0.0684657	0.0127318	0.0144027	0.0310277	0.0166835	-0.00547421	0.0311883	-0.00601972	-0.0245425	-0.00204047	0.031982	0.040538	0.0169135
waveletLLLglszmSmallAreaHighGrayLevelEmphasis	-0.0509969	0.00406861	0.0480532	-0.118298	0.16643	0.0164796	-0.0647381	-0.0477256	0.0376826	-0.0395603	-0.0399294	0.0128034	-0.0466016	-0.0417996	-0.0776535	-0.0646472	0.0409917	-0.0370097	0.0100154	0.0334515	-0.0172879	0.0455034	0.00152994	-0.0350277	0.0180765	-0.0179666	0.0949812	-0.020079	0.0857008	-0.0331634	-0.00213431	-0.0519972	-0.0337043	-0.0312549	0.00181301	-0.0502973	-0.0643888	0.0138091	0.0125082	0.0327411	0.0208137	-0.0112061	0.0399248	-0.0107344	-0.0292716	0.00600263	0.0407792	0.0347667	0.0109314
waveletLLLngtdmComplexity	-0.0719544	-0.0234698	0.0360874	-0.0125454	-0.0344462	-0.0618529	-0.0608964	0.0310407	-0.0206881	-0.004443	0.0413593	0.0159727	-0.0500067	0.023089	0.0384795	-0.0188136	-0.0193612	-0.0964482	-0.0277149	-0.0182418	-0.00281372	0.0315443	0.0300402	-0.020517	0.0407372	-0.031392	-0.0159476	-0.0150313	0.0554251	-0.0841343	0.0126712	-0.00307699	0.0608905	-0.0554528	0.119271	-0.0743864	0.0441476	-0.00900628	-0.037484	0.0432376	-0.0495179	-0.0298094	0.00399896	-0.0235231	0.0561045	0.0466547	0.00657577	-0.123711	-0.0140085
[truncated: 233 more columns]
