# Supplementary material for: Machine learning-based prediction of invasiveness in lung adenocarcinoma presenting as ground-glass nodules using radiomics and clinical CT features
Source: BMC Cancer. 2025 Nov 3;25:1693. doi: 10.1186/s12885-025-14983-3 (PMC12581264; doi:10.1186/s12885-025-14983-3)
Supplement: Supplementary file 4 — Supplementary Material 4. [file 12885_2025_14983_MOESM4_ESM.xlsx]

## Sheet: Sheet2
Supplementary Table S4 Comparison of Variables Between Primary and Validation Cohorts with p-Values
Variable	Primary cohort（n＝312）	Validation cohort（n＝45）	P_value
logsigma3mm3DfirstorderSkewness	0.464±0.142	0.436±0.129	<0.001
logsigma1mm3DfirstorderVariance	10452.782±5462.646	10465.965±6187.211	0.994
logsigma3mm3DgldmDependenceNonUniformityNormalized	0.138±0.036	0.139±0.042	0.993
logsigma1mm3DglrlmGrayLevelVariance	17.424±8.839	17.356±9.934	0.987
originalngtdmComplexity	4452.905±3028.695	4792.23±3849.686	0.985
logsigma1mm3DgldmGrayLevelVariance	16.812±8.744	16.833±9.902	0.983
originalglcmClusterProminence	200437.155±180312.677	215174.388±205498.241	0.982
logsigma1mm3DfirstorderInterquartileRange	120.692±39.322	120.054±47.989	0.973
logsigma1mm3DglcmClusterTendency	48.007±25.869	48.221±28.847	0.971
logsigma2mm3DfirstorderMeanAbsoluteDeviation	12.456±3.468	12.595±4.754	0.971
logsigma3mm3DglrlmShortRunEmphasis	0.88±0.042	0.876±0.054	0.959
logsigma1mm3DglcmDifferenceAverage	989.593±333.763	940.809±321.844	0.959
waveletHLHglrlmLongRunHighGrayLevelEmphasis	276.75±192.753	308.846±267.152	0.953
logsigma1mm3DfirstorderRobustMeanAbsoluteDeviation	2.121±0.36	2.079±0.429	0.947
logsigma2mm3DfirstorderInterquartileRange	133.051±43.281	133.035±48.359	0.94
logsigma2mm3DglszmGrayLevelNonUniformityNormalized	0.078±0.033	0.082±0.041	0.939
originalgldmGrayLevelVariance	79.85±45.151	83.127±55.881	0.934
originalfirstorderVariance	49852.497±28202.555	51920.116±34940.765	0.93
waveletHLHglcmAutocorrelation	198.449±152.068	236.458±222.229	0.93
logsigma1mm3DglcmDifferenceVariance	7.954±4.191	7.866±4.684	0.927
originalglrlmGrayLevelVariance	80.57±44.793	83.925±55.664	0.923
waveletLLHngtdmComplexity	2084.307±1771.852	2012.254±1611.601	0.922
logsigma2mm3DglcmSumSquares	15.783±8.324	16.379±10.664	0.918
logsigma2mm3DfirstorderRobustMeanAbsoluteDeviation	55.337±17.453	55.529±19.979	0.916
logsigma3mm3DglrlmRunLengthNonUniformityNormalized	0.74±0.074	0.736±0.091	0.916
waveletHLHglcmJointAverage	13.061±5.285	13.595±7.285	0.914
waveletHLHglcmSumAverage	26.122±10.571	27.19±14.569	0.914
logsigma1mm3DglcmDifferenceEntropy	3.08±0.382	3.022±0.542	0.913
logsigma1mm3DglcmSumSquares	16.667±8.915	16.856±10.182	0.912
CTR	0.3 ± 0.3	0.3 ± 0.3	0.901
logsigma3mm3DglcmInverseVariance	0.425±0.065	0.425±0.076	0.894
originalfirstorderMeanAbsoluteDeviation	171.539±57.698	169.708±73.123	0.885
logsigma1mm3DglrlmGrayLevelNonUniformityNormalized	0.084±0.027	0.092±0.042	0.875
waveletLHLglrlmRunEntropy	4.99±0.439	4.916±0.714	0.875
logsigma1mm3DfirstorderUniformity	0.087±0.029	0.095±0.046	0.867
logsigma2mm3DfirstorderVariance	10196.769±5338.127	10531.325±6853.177	0.867
logsigma1mm3Dfirstorder90Percentile	-0.09±0.474	0.297±0.239	0.866
logsigma2mm3DglszmGrayLevelVariance	20.812±8.665	21.023±10.481	0.864
waveletLHLglcmSumEntropy	5.225±0.517	5.113±0.845	0.86
logsigma2mm3DglcmDifferenceVariance	2.758±1.309	2.952±1.778	0.857
logsigma2mm3DgldmGrayLevelVariance	16.403±8.54	16.934±10.973	0.856
logsigma2mm3DglrlmGrayLevelVariance	16.611±8.445	17.069±10.822	0.851
waveletHLHglszmHighGrayLevelZoneEmphasis	218.392±159.978	261.375±235.968	0.846
logsigma1mm3DfirstorderMeanAbsoluteDeviation	481.843±170.58	441.907±187.453	0.846
waveletLLLglcmContrast	291.118±151.806	304.74±192.716	0.838
originalglcmSumSquares	76.877±43.207	81.342±55.695	0.835
logsigma2mm3DglcmClusterTendency	55.625±29.864	56.995±37.843	0.831
waveletLLLglcmDifferenceAverage	77.154±26.257	71.315±29.986	0.812
waveletLLHglszmSmallAreaHighGrayLevelEmphasis	407.313±270.717	387.409±226.41	0.81
originalglcmClusterTendency	229.442±137.228	230.798±161.345	0.807
logsigma1mm3DglcmContrast	18.66±10.083	19.202±12.036	0.803
waveletLLHglrlmRunEntropy	4.585±0.364	4.573±0.428	0.798
logsigma1mm3DfirstorderEntropy	3.887±0.424	3.809±0.571	0.797
logsigma2mm3DglcmJointEnergy	0.014±0.01	0.017±0.014	0.797
logsigma2mm3DglcmDifferenceEntropy	2.477±0.344	2.478±0.466	0.793
waveletLLLglcmDifferenceVariance	118.678±62.557	117.806±72.979	0.793
waveletHLHgldmHighGrayLevelEmphasis	207.408±156.959	250.786±231.774	0.79
waveletHLHglrlmHighGrayLevelRunEmphasis	207.983±157.142	251.408±232.021	0.784
waveletLLLglcmDifferenceEntropy	4.918±0.422	4.828±0.593	0.783
logsigma3mm3DglcmIdm	0.448±0.095	0.456±0.117	0.766
waveletLLHglcmJointEntropy	7.849±0.89	7.743±0.997	0.764
logsigma3mm3DglcmId	0.508±0.076	0.514±0.093	0.759
waveletHLHglrlmShortRunHighGrayLevelEmphasis	194.251±149.687	239.568±223.688	0.759
originalglszmGrayLevelVariance	91.693±41.599	94.951±52.244	0.754
waveletHLLglrlmRunEntropy	4.989±0.442	4.874±0.673	0.74
waveletLLHglcmMaximumProbability	0.022±0.013	0.024±0.019	0.739
waveletHLLglcmSumEntropy	5.224±0.52	5.063±0.815	0.738
logsigma2mm3DglrlmGrayLevelNonUniformityNormalized	0.083±0.028	0.088±0.036	0.734
logsigma2mm3DglrlmShortRunHighGrayLevelEmphasis	164.69±92.102	157.103±86.726	0.734
originalfirstorderEntropy	4.903±0.457	4.795±0.664	0.731
waveletLLHglcmJointEnergy	0.008±0.006	0.009±0.008	0.731
logsigma2mm3DgldmHighGrayLevelEmphasis	180.511±104.511	170.525±93.766	0.717
logsigma2mm3DfirstorderUniformity	0.084±0.029	0.09±0.038	0.716
waveletLHLngtdmComplexity	8247.946±8618.487	9251.752±10015.041	0.716
logsigma3mm3DglcmDifferenceAverage	1.61±0.508	1.594±0.593	0.714
logsigma1mm3DglcmSumEntropy	4.611±0.447	4.532±0.568	0.712
waveletLLHglszmGrayLevelNonUniformityNormalized	0.052±0.015	0.053±0.02	0.712
logsigma2mm3DfirstorderEntropy	3.856±0.431	3.806±0.551	0.709
logsigma2mm3DglrlmHighGrayLevelRunEmphasis	181.769±103.418	171.376±92.935	0.706
logsigma1mm3DglcmIdm	0.305±0.072	0.316±0.111	0.704
logsigma2mm3DfirstorderRootMeanSquared	131.085±40.1	128.528±46.991	0.7
MAXIMUMDIAMETEROFSOLIDCOMPONENT	5.2 ± 6.3	4.2 ± 4.3	0.7
logsigma1mm3DglcmId	0.387±0.062	0.395±0.094	0.699
originalfirstorderRobustMeanAbsoluteDeviation	122.057±49.336	120.364±59.304	0.696
waveletHLHfirstorderRange	626.484±261.146	665.591±374.822	0.692
logsigma1mm3DglcmClusterProminence	11359.677±11890.255	10690.334±10277.487	0.69
originalfirstorderInterquartileRange	293.391±124.562	288.5±146.359	0.688
logsigma3mm3DglcmContrast	4.574±2.683	4.573±2.968	0.688
waveletHLHglszmSmallAreaHighGrayLevelEmphasis	150.825±115.025	187.776±170.94	0.681
originalfirstorderUniformity	0.042±0.016	0.048±0.027	0.678
logsigma2mm3DglcmMaximumProbability	0.034±0.022	0.038±0.028	0.666
waveletLHHgldmDependenceEntropy	5.938±0.305	5.903±0.38	0.664
waveletLHHglszmZoneEntropy	5.525±0.549	5.412±0.735	0.656
originalglrlmGrayLevelNonUniformityNormalized	0.041±0.015	0.047±0.026	0.655
logsigma1mm3DglcmInverseVariance	0.304±0.062	0.308±0.088	0.647
waveletLLHglrlmShortRunHighGrayLevelEmphasis	568.272±361.241	529.886±304.777	0.647
waveletLLHglcmSumEntropy	4.789±0.463	4.786±0.555	0.631
logsigma2mm3DglcmAutocorrelation	161.312±100.606	148.97±83.964	0.62
logsigma2mm3DglcmJointEntropy	6.831±0.801	6.705±1.002	0.613
waveletLLHglrlmHighGrayLevelRunEmphasis	599.185±375.682	555.125±314.707	0.612
logsigma1mm3DfirstorderRootMeanSquared	23.209±7.651	22.296±7.162	0.61
waveletLLHgldmHighGrayLevelEmphasis	598.878±375.549	554.807±314.723	0.609
logsigma2mm3DglcmSumEntropy	4.708±0.456	4.64±0.574	0.603
logsigma2mm3DgldmSmallDependenceHighGrayLevelEmphasis	31.394±22.242	36.153±28.124	0.603
logsigma1mm3DglcmJointEnergy	0.011±0.009	0.015±0.016	0.601
waveletHLHfirstorderMaximum	325.691±140.281	352.103±202.982	0.599
logsigma2mm3DngtdmComplexity	232.807±153.804	234.876±187.701	0.598
waveletLLHgldmSmallDependenceHighGrayLevelEmphasis	219.001±173.224	225.576±155.833	0.598
waveletLLHglszmHighGrayLevelZoneEmphasis	604.69±377.402	560.836±314.153	0.595
originalglszmGrayLevelNonUniformityNormalized	0.036±0.012	0.04±0.021	0.59
waveletLLLglszmGrayLevelVariance	470.741±259.872	451.875±281.163	0.589
originalgldmSmallDependenceHighGrayLevelEmphasis	264.889±208.075	249.718±186.078	0.584
logsigma2mm3DglcmClusterProminence	11391.13±11513.081	12883.959±16471.922	0.584
logsigma3mm3DglcmDifferenceVariance	1.569±0.828	1.531±0.896	0.553
waveletLHLglszmGrayLevelVariance	79.852±45.564	94.358±71.654	0.552
logsigma2mm3DglszmSmallAreaHighGrayLevelEmphasis	107.854±54.653	102.31±57.056	0.55
logsigma1mm3DglszmGrayLevelVariance	27.11±10.941	25.527±11.281	0.53
logsigma1mm3DgldmSmallDependenceEmphasis	11.605±3.825	11.148±3.581	0.529
waveletLLLglcmSumSquares	439.151±269.033	423.028±297.735	0.528
logsigma3mm3DgldmSmallDependenceHighGrayLevelEmphasis	18.944±17.191	19.103±19.436	0.526
waveletHLHngtdmComplexity	731.282±706.903	1060.414±1101.154	0.51
waveletLLLgldmGrayLevelVariance	461.186±285.709	439.712±306.102	0.51
waveletLLHglcmJointAverage	22.541±7.688	21.664±6.994	0.509
waveletLLHglcmSumAverage	45.082±15.376	43.329±13.988	0.509
waveletLLLfirstorderVariance	288208.484±178567.152	274775.484±191290.79	0.508
waveletLLLglrlmGrayLevelVariance	461.694±283.409	440.577±304.269	0.506
waveletLLHglcmAutocorrelation	573.465±365.009	523.298±301.984	0.505
originalfirstorderRange	1232.497±328.612	1178.733±396.139	0.503
waveletLHLfirstorderRange	1530.768±643.707	1476.31±831.621	0.496
waveletLLLfirstorderMeanAbsoluteDeviation	415.595±148.325	398.245±168.208	0.479
logsigma3mm3DglcmDifferenceEntropy	545.668±160.492	513.627±182.024	0.477
waveletLLHglszmGrayLevelVariance	41.519±19.765	43.356±21.052	0.476
waveletLLLglcmId	0.171±0.036	0.173±0.055	0.47
waveletLLLfirstorderInterquartileRange	731.331±317.924	701.801±352.966	0.464
waveletLLLglcmClusterProminence	7911576.098±8036671.48	7302676.317±7832587.56	0.462
waveletLLHglrlmGrayLevelNonUniformityNormalized	0.071±0.024	0.072±0.032	0.456
waveletLHLgldmGrayLevelVariance	58.99±38.51	75.609±65.329	0.455
waveletLLLglcmClusterTendency	1465.486±948.39	1387.372±1016.448	0.455
waveletLHLfirstorderVariance	36820.448±24071.473	47216.465±40841.765	0.454
waveletLHLglrlmGrayLevelVariance	60.351±38.994	76.852±65.805	0.452
logsigma2mm3DglcmJointAverage	0.247±0.075	0.255±0.104	0.451
logsigma2mm3DglcmSumAverage	78.208±22.494	78.345±27.712	0.451
waveletLLLfirstorderRobustMeanAbsoluteDeviation	301.749±125.402	288.353±141.196	0.45
waveletLLHfirstorderUniformity	0.073±0.025	0.074±0.034	0.433
waveletLLLngtdmComplexity	33110.178±22335.35	30453.764±22572.26	0.43
waveletLLHfirstorderEntropy	4.175±0.455	4.195±0.568	0.428
waveletLHLglcmClusterTendency	131.424±85.819	162.491±133.636	0.428
logsigma1mm3DgldmSmallDependenceHighGrayLevelEmphasis	87.454±61.914	79.002±57.538	0.412
logsigma1mm3DglcmMaximumProbability	0.029±0.02	0.038±0.034	0.408
waveletLHLglcmSumSquares	58.907±39.413	76.971±66.994	0.404
waveletLLHfirstorderInterquartileRange	140.231±47.264	147.96±57.854	0.401
waveletLLHfirstorderRobustMeanAbsoluteDeviation	59.256±19.556	62.432±24.136	0.401
waveletHLHglszmSmallAreaLowGrayLevelEmphasis	0.02±0.023	0.025±0.028	0.39
originalglcmSumEntropy	5.611±0.508	5.484±0.657	0.381
logsigma3mm3DglszmGrayLevelNonUniformityNormalized	0.094±0.046	0.102±0.05	0.38
logsigma1mm3DglrlmRunEntropy	4.4±0.33	4.325±0.383	0.376
logsigma1mm3DglcmJointEntropy	7.317±0.855	7.08±1.079	0.364
waveletHLLgldmSmallDependenceHighGrayLevelEmphasis	787.587±731.361	834.76±964.771	0.364
waveletLLHglcmClusterProminence	25695.958±42183.941	28191.307±29276.107	0.362
waveletLLHfirstorderRange	3.102±0.886	3.11±1.17	0.358
logsigma2mm3DglszmHighGrayLevelZoneEmphasis	209.222±96.551	191.179±94.531	0.339
originalglcmDifferenceEntropy	4.021±0.427	3.978±0.733	0.338
originalglrlmRunEntropy	5.189±0.411	5.081±0.522	0.338
originalglcmDifferenceVariance	34.03±18.657	39.093±27.039	0.332
logsigma1mm3DglszmGrayLevelNonUniformityNormalized	0.063±0.019	0.07±0.03	0.331
waveletHLHglszmZoneEntropy	5.539±0.529	5.363±0.739	0.325
waveletLLHglcmClusterTendency	65.188±39.463	71.282±42.793	0.323
originalglszmSmallAreaHighGrayLevelEmphasis	407.656±283.304	355.211±221.787	0.304
waveletLLHfirstorderMaximum	430.9±166.689	403.988±168.116	0.303
waveletLHLfirstorderMaximum	674.444±300.025	642.944±417.874	0.294
logsigma3mm3DgldmSmallDependenceEmphasis	0.099±0.047	0.109±0.054	0.29
waveletLLHfirstorderMeanAbsoluteDeviation	91.847±28.494	96.63±34.381	0.285
waveletHLLglszmSmallAreaHighGrayLevelEmphasis	1169.902±1014.695	1149.597±1257.192	0.256
waveletHLHgldmDependenceEntropy	5.947±0.3	5.868±0.362	0.244
waveletLLHfirstorder90Percentile	125.468±43.85	133.053±51.098	0.241
waveletLLHfirstorderRootMeanSquared	124.293±36.985	129.889±43.666	0.236
waveletHLHgldmSmallDependenceHighGrayLevelEmphasis	64.454±61.157	104.064±103.147	0.236
waveletLLHglrlmGrayLevelVariance	27.241±16.126	30.309±18.135	0.225
waveletLLHglcmSumSquares	26.142±15.899	29.529±18.005	0.223
logsigma3mm3DfirstorderRootMeanSquared	143.36±52.168	130.63±45.808	0.22
waveletLLLgldmSmallDependenceHighGrayLevelEmphasis	1835.921±1844.597	1523.776±1106.059	0.22
waveletLLHgldmGrayLevelVariance	26.331±15.877	29.475±17.947	0.219
logsigma2mm3DfirstorderRange	50.741±16.023	50.565±19.739	0.219
originalglcmCorrelation	109.612±28.511	107.191±36.997	0.219
waveletLLHfirstorderVariance	16402.966±9920.656	18369.5±11209.433	0.217
waveletLLLfirstorderRange	2720.034±750.353	2568.648±712.633	0.217
originalglcmContrast	78.064±42.829	94.569±67.708	0.216
originalglcmDifferenceAverage	6.308±1.843	6.741±3.053	0.212
originalglszmSmallAreaEmphasis	0.711±0.054	0.713±0.097	0.203
originalglszmSizeZoneNonUniformityNormalized	0.472±0.069	0.482±0.121	0.202
logsigma3mm3DglszmGrayLevelVariance	18.143±9.409	16.885±10.483	0.198
waveletLLHglcmDifferenceEntropy	3.519±0.435	3.578±0.551	0.198
waveletHLHglszmGrayLevelVariance	19.111±9.193	22.886±15.085	0.178
logsigma3mm3DglcmMaximumProbability	0.039±0.029	0.048±0.035	0.177
logsigma3mm3DngtdmComplexity	132.22±103.604	122.072±122.968	0.176
waveletHLLglszmHighGrayLevelZoneEmphasis	1561.761±1305.225	1464.458±1560.878	0.174
logsigma3mm3DfirstorderMeanAbsoluteDeviation	717.861±226.132	635.234±215.843	0.172
logsigma3mm3DglcmJointAverage	9.846±3.582	9.036±3.313	0.167
logsigma3mm3DglcmSumAverage	19.691±7.163	18.072±6.626	0.167
logsigma2mm3DglrlmShortRunLowGrayLevelEmphasis	0.019±0.018	0.021±0.017	0.164
waveletHLLglrlmHighGrayLevelRunEmphasis	1552.347±1302.85	1448.741±1557.564	0.164
waveletHLLglrlmShortRunHighGrayLevelEmphasis	1501.585±1267.283	1409.5±1526.38	0.164
waveletHLLgldmHighGrayLevelEmphasis	1551.651±1302.668	1447.518±1557.261	0.162
logsigma2mm3DglrlmRunEntropy	4.49±0.348	4.404±0.394	0.161
logsigma3mm3DfirstorderInterquartileRange	133.539±47.881	123.905±53.365	0.16
logsigma3mm3DglcmAutocorrelation	122.752±84.257	103.721±72.785	0.156
logsigma3mm3DglcmJointEnergy	0.019±0.016	0.023±0.019	0.154
waveletHLLglrlmLongRunHighGrayLevelEmphasis	1780.09±1459.81	1626.029±1685.947	0.15
originalngtdmContrast	0.303±0.154	0.377±0.241	0.149
waveletLLLglszmSmallAreaHighGrayLevelEmphasis	2272.206±2193.076	1835.459±1243.663	0.148
logsigma3mm3DfirstorderRange	75.931±21.587	75.239±26.699	0.148
waveletHLHglrlmRunEntropy	3.962±0.38	4.007±0.61	0.146
logsigma3mm3DglrlmLongRunHighGrayLevelEmphasis	241.248±174.824	196.513±120.173	0.144
originalglszmHighGrayLevelZoneEmphasis	553.668±376.753	459.37±268.028	0.142
waveletLLHglcmContrast	39.381±24.763	46.834±29.762	0.142
waveletHLLfirstorderMaximum	688.018±306.212	629.089±349.138	0.142
waveletLLLglcmCorrelation	0.631±0.108	0.617±0.081	0.139
waveletHLLglcmAutocorrelation	1489.961±1275.456	1375.874±1512.202	0.138
logsigma3mm3DfirstorderRobustMeanAbsoluteDeviation	55.43±19.577	51.439±21.997	0.136
waveletLLLfirstorderUniformity	0.018±0.007	0.021±0.01	0.136
waveletHLLglcmJointAverage	35.324±15.363	32.297±18.269	0.135
waveletHLLglcmSumAverage	70.647±30.726	64.593±36.537	0.135
logsigma3mm3DgldmHighGrayLevelEmphasis	139.83±92.845	119.016±83.705	0.134
logsigma3mm3DglrlmGrayLevelNonUniformityNormalized	0.088±0.037	0.097±0.042	0.133
waveletLLLfirstorderEntropy	6.099±0.494	5.949±0.58	0.133
originalglrlmShortRunHighGrayLevelEmphasis	537.816±397.645	440.255±288.781	0.131
logsigma1mm3DngtdmComplexity	791.643±634.248	649.654±543.814	0.126
waveletHLHfirstorderEnergy	13509110.528±19661185.085	10563683.613±15813931.067	0.126
waveletHLHfirstorderTotalEnergy	13509110.528±19661185.085	10563683.613±15813931.067	0.126
logsigma3mm3DglrlmShortRunHighGrayLevelEmphasis	127.795±83.774	109.298±78.782	0.125
logsigma3mm3DglrlmHighGrayLevelRunEmphasis	141.666±92.157	120.391±83.668	0.124
logsigma3mm3DglszmSmallAreaHighGrayLevelEmphasis	83.089±50.521	72.524±50.904	0.124
waveletHHLgldmDependenceEntropy	6.079±0.345	5.943±0.465	0.124
logsigma3mm3DglszmSizeZoneNonUniformity	29.76±34.853	19.458±20.34	0.121
waveletLLHglcmDifferenceAverage	4.381±1.389	4.767±1.747	0.121
logsigma3mm3DfirstorderUniformity	0.088±0.038	0.099±0.044	0.12
logsigma3mm3DglszmSmallAreaEmphasis	0.395±0.072	0.408±0.085	0.119
logsigma3mm3DglcmJointEntropy	6.44±0.937	6.193±1.086	0.118
waveletHLLfirstorderRange	1562.484±646.259	1422.449±772.438	0.117
waveletLLLglrlmGrayLevelNonUniformityNormalized	0.018±0.007	0.021±0.01	0.117
originalglrlmHighGrayLevelRunEmphasis	558.988±412.694	453.722±295.832	0.114
originalgldmHighGrayLevelEmphasis	560.851±417.187	453.814±298.676	0.109
waveletLLHglcmId	0.329±0.06	0.319±0.08	0.108
logsigma2mm3DglszmSizeZoneNonUniformity	66.124±75.373	42.121±37.856	0.106
logsigma3mm3DfirstorderEntropy	3.791±0.53	3.654±0.612	0.105
logsigma3mm3DglrlmGrayLevelVariance	16.05±10.032	14.437±11.685	0.105
waveletLLHglcmIdm	0.243±0.065	0.234±0.087	0.104
waveletLLHglcmInverseVariance	0.246±0.06	0.236±0.079	0.103
waveletLLLglszmHighGrayLevelZoneEmphasis	2759.001±2599.545	2188.707±1463.807	0.103
waveletLLLfirstorderRootMeanSquared	1685.031±280.224	1768.794±257.944	0.102
originalglcmJointEnergy	0.004±0.003	0.005±0.005	0.1
logsigma1mm3DglrlmShortRunHighGrayLevelEmphasis	306.326±189.215	254.299±163.935	0.099
logsigma3mm3DgldmGrayLevelVariance	16.123±10.232	14.463±11.932	0.097
waveletHLLglcmIdmn	0.977±0.011	0.974±0.011	0.097
logsigma3mm3DfirstorderVariance	10025.629±6393.429	8988.781±7466.109	0.096
waveletHLHglcmDifferenceVariance	8.176±5.622	12.135±10.221	0.092
logsigma3mm3DglrlmLowGrayLevelRunEmphasis	0.034±0.037	0.036±0.024	0.091
waveletLLLglszmGrayLevelNonUniformityNormalized	0.017±0.006	0.019±0.008	0.089
waveletHLLglcmIdn	0.905±0.022	0.9±0.024	0.088
waveletLLLglrlmShortRunHighGrayLevelEmphasis	2777.842±2687.994	2174.762±1567.119	0.085
waveletLLLglrlmHighGrayLevelRunEmphasis	2836.828±2744.555	2210.78±1595.776	0.083
originalglcmAutocorrelation	571.082±430.655	455.02±305.287	0.081
waveletLLHglszmSmallAreaLowGrayLevelEmphasis	0.008±0.01	0.009±0.008	0.081
waveletLLLgldmHighGrayLevelEmphasis	2847.433±2762.932	2213.553±1609.037	0.08
logsigma1mm3DglszmHighGrayLevelZoneEmphasis	334.215±192.363	279.083±165.015	0.079
originalglcmJointAverage	21.873±7.408	19.161±7.412	0.077
originalglcmSumAverage	43.746±14.817	38.322±14.824	0.077
originalglrlmLongRunHighGrayLevelEmphasis	659.597±494.675	513.417±328.071	0.073
logsigma2mm3DglszmSmallAreaEmphasis	0.474±0.061	0.49±0.066	0.073
waveletLLLglcmAutocorrelation	3011.555±2896.31	2353.511±1750.055	0.072
logsigma3mm3DglcmSumSquares	15.283±9.869	13.59±11.53	0.071
waveletHLLgldmLargeDependenceHighGrayLevelEmphasis	10037.593±8020.806	8044.927±6473.212	0.071
waveletLLHglcmMCC	0.501±0.102	0.525±0.093	0.066
waveletLLLglrlmRunEntropy	6.237±0.48	6.077±0.529	0.066
MAXIMUMDIAMETER	16.2 ± 6.3	14.2 ± 4.6	0.066
waveletLLLglrlmLongRunHighGrayLevelEmphasis	3101.092±3018.459	2363.54±1722.483	0.064
logsigma3mm3DglrlmShortRunLowGrayLevelEmphasis	0.027±0.025	0.029±0.017	0.063
waveletLLHglrlmLongRunLowGrayLevelEmphasis	0.008±0.012	0.009±0.012	0.062
waveletLLHglszmLowGrayLevelZoneEmphasis	0.01±0.013	0.012±0.012	0.062
waveletLHLglcmJointEntropy	8.652±1.017	8.16±1.439	0.061
waveletLLLglcmJointAverage	48.65±18.748	42.647±16.409	0.058
waveletLLLglcmSumAverage	97.301±37.497	85.295±32.817	0.058
logsigma3mm3DglcmClusterTendency	56.556±37.258	49.785±43.616	0.057
logsigma2mm3DglszmLowGrayLevelZoneEmphasis	0.024±0.021	0.029±0.021	0.055
originalfirstorderRootMeanSquared	603.481±95.009	636.155±86.556	0.051
logsigma3mm3DglcmSumEntropy	4.661±0.569	4.486±0.648	0.05
logsigma2mm3DglcmMCC	0.778±0.057	0.76±0.066	0.049
logsigma2mm3DglcmCorrelation	0.75±0.068	0.727±0.078	0.047
waveletHLLglcmJointEntropy	8.617±1.03	8.097±1.44	0.046
logsigma1mm3DfirstorderMaximum	280.387±122.069	242.414±104.676	0.044
logsigma3mm3DgldmDependenceEntropy	6.564±0.607	6.375±0.568	0.04
logsigma3mm3DglcmClusterProminence	12045.356±15349.797	11205.364±20394.239	0.036
waveletLLLglcmSumEntropy	6.821±0.585	6.626±0.61	0.036
waveletLLHglrlmLowGrayLevelRunEmphasis	0.006±0.009	0.008±0.008	0.035
waveletLLHgldmLowGrayLevelEmphasis	0.006±0.008	0.007±0.008	0.033
waveletLHHgldmLargeDependenceHighGrayLevelEmphasis	2916.6±1807.525	2283.47±1142.803	0.033
logsigma3mm3DglcmImc2	0.922±0.041	0.911±0.041	0.032
logsigma3mm3DglszmHighGrayLevelZoneEmphasis	187.067±102.274	155.424±101.694	0.032
waveletLLHglrlmShortRunLowGrayLevelEmphasis	0.006±0.008	0.007±0.008	0.032
logsigma3mm3DglrlmRunEntropy	4.494±0.443	4.356±0.46	0.031
waveletLHHgldmSmallDependenceLowGrayLevelEmphasis	0.005±0.005	0.006±0.003	0.03
waveletLHLgldmDependenceEntropy	6.56±0.347	6.43±0.371	0.028
waveletHLHgldmSmallDependenceLowGrayLevelEmphasis	0.005±0.005	0.006±0.004	0.023
logsigma1mm3DfirstorderRange	72.943±33.023	73.829±31.515	0.022
logsigma3mm3DglszmZoneEntropy	5.661±0.924	5.335±0.941	0.019
originalfirstorderSkewness	0.586±0.646	0.816±0.538	0.017
waveletLHLglrlmLongRunLowGrayLevelEmphasis	0.005±0.009	0.008±0.01	0.017
AGE	56.5 ± 9.7	59.7 ± 10.4	0.017
originalfirstorderMaximum	183.91±256.012	290.711±199.388	0.016
logsigma2mm3DglszmZoneEntropy	5.959±0.694	5.687±0.728	0.016
originalglcmJointEntropy	8.913±0.947	8.473±1.124	0.015
logsigma3mm3DglcmMCC	0.849±0.062	0.825±0.07	0.015
waveletLHLgldmLowGrayLevelEmphasis	0.004±0.007	0.006±0.007	0.014
waveletLHLglrlmLowGrayLevelRunEmphasis	0.004±0.007	0.006±0.007	0.013
waveletLHLglrlmShortRunLowGrayLevelEmphasis	0.004±0.007	0.006±0.007	0.013
logsigma1mm3DglrlmLongRunLowGrayLevelEmphasis	0.013±0.016	0.021±0.029	0.012
logsigma3mm3DglszmLowGrayLevelZoneEmphasis	0.034±0.035	0.042±0.033	0.012
waveletLLLglcmMaximumProbability	0.005±0.004	0.006±0.003	0.012
logsigma2mm3DgldmDependenceEntropy	6.623±0.53	6.441±0.479	0.011
waveletHLLgldmDependenceEntropy	6.573±0.344	6.419±0.374	0.01
logsigma3mm3DglszmGrayLevelNonUniformity	11.083±8.974	7.44±4.196	0.009
waveletLLHglszmZoneEntropy	6.176±0.444	5.994±0.488	0.009
logsigma1mm3DgldmLowGrayLevelEmphasis	0.01±0.01	0.014±0.017	0.008
logsigma1mm3DglrlmLowGrayLevelRunEmphasis	0.01±0.011	0.014±0.016	0.007
logsigma1mm3DglrlmShortRunLowGrayLevelEmphasis	0.009±0.01	0.013±0.014	0.007
logsigma3mm3DglcmCorrelation	0.828±0.07	0.796±0.079	0.007
waveletLLHgldmSmallDependenceLowGrayLevelEmphasis	0.003±0.003	0.003±0.002	0.007
waveletLHLglszmZoneEntropy	6.322±0.399	6.11±0.488	0.006
logsigma1mm3DglszmLowGrayLevelZoneEmphasis	0.015±0.016	0.021±0.019	0.005
logsigma1mm3DglszmSizeZoneNonUniformity	202.212±237.26	110.989±115.904	0.005
waveletLLHgldmDependenceEntropy	6.436±0.328	6.3±0.315	0.005
waveletLHLgldmSmallDependenceLowGrayLevelEmphasis	0.002±0.003	0.003±0.002	0.005
waveletLLLgldmLargeDependenceLowGrayLevelEmphasis	0.008±0.009	0.017±0.021	0.005
waveletLLLfirstorderSkewness	0.507±0.591	0.756±0.507	0.004
originalshapeLeastAxisLength	10.643±3.555	9.091±2.734	0.003
logsigma1mm3DfirstorderEnergy	28955741.71±37714929.639	14360948.148±16501315.468	0.003
logsigma1mm3DfirstorderTotalEnergy	28955741.71±37714929.639	14360948.148±16501315.468	0.003
logsigma2mm3DglszmGrayLevelNonUniformity	16.851±14.394	10.522±6.186	0.003
waveletLLHgldmDependenceNonUniformity	412.221±430.469	246.87±250.434	0.003
waveletLHLglszmSmallAreaLowGrayLevelEmphasis	0.005±0.007	0.007±0.009	0.003
waveletHLLgldmLowGrayLevelEmphasis	0.004±0.005	0.007±0.011	0.003
waveletHLLglrlmLongRunLowGrayLevelEmphasis	0.005±0.006	0.009±0.017	0.003
waveletHLLglrlmLowGrayLevelRunEmphasis	0.004±0.005	0.007±0.011	0.003
waveletHLLglrlmShortRunLowGrayLevelEmphasis	0.004±0.005	0.007±0.01	0.003
waveletHLLglszmLowGrayLevelZoneEmphasis	0.006±0.007	0.011±0.019	0.003
originalgldmDependenceEntropy	6.799±0.452	6.601±0.412	0.002
logsigma1mm3DgldmDependenceEntropy	6.448±0.383	6.277±0.38	0.002
logsigma1mm3DglszmSmallAreaLowGrayLevelEmphasis	0.01±0.011	0.013±0.01	0.002
logsigma2mm3DfirstorderEnergy	37692847.42±42679562.232	19054060.601±19912285.09	0.002
logsigma2mm3DfirstorderTotalEnergy	37692847.42±42679562.232	19054060.601±19912285.09	0.002
waveletHHHngtdmCoarseness	0.007±0.008	0.009±0.006	0.002
waveletLLLglszmZoneEntropy	7.034±0.49	6.825±0.437	0.002
originalshapeMaximum2DDiameterColumn	19.47±7.324	15.998±5.88	0.001
originalglszmZoneEntropy	6.434±0.442	6.212±0.437	0.001
originalngtdmCoarseness	0.009±0.008	0.012±0.009	0.001
logsigma1mm3DgldmSmallDependenceLowGrayLevelEmphasis	0.003±0.003	0.004±0.002	0.001
logsigma1mm3DglszmZoneEntropy	6.074±0.529	5.796±0.579	0.001
logsigma3mm3DfirstorderEnergy	52460070.441±66429893.32	22752644.508±29819808.116	0.001
logsigma3mm3DfirstorderTotalEnergy	52460070.441±66429893.32	22752644.508±29819808.116	0.001
waveletLLHngtdmCoarseness	0.009±0.009	0.012±0.008	0.001
waveletLHLngtdmCoarseness	0.008±0.007	0.01±0.007	0.001
waveletLHHngtdmCoarseness	0.008±0.008	0.01±0.007	0.001
waveletHLLgldmSmallDependenceLowGrayLevelEmphasis	0.002±0.003	0.003±0.003	0.001
waveletHLLglszmSmallAreaLowGrayLevelEmphasis	0.005±0.005	0.008±0.011	0.001
waveletHLLglszmZoneEntropy	6.337±0.391	6.079±0.525	0.001
waveletHLHngtdmCoarseness	0.008±0.008	0.01±0.007	0.001
waveletHHLngtdmCoarseness	0.007±0.008	0.01±0.006	0.001
waveletLLLglcmJointEnergy	0.001±0.001	0.002±0.001	0.001
waveletLLLgldmDependenceEntropy	7.339±0.532	7.09±0.468	0.001
waveletLLLglszmSmallAreaLowGrayLevelEmphasis	0.004±0.004	0.005±0.004	0.001
originalshapeMaximum2DDiameterRow	19.421±7.372	15.631±5.295	<0.001
originalshapeMinorAxisLength	13.696±4.596	11.081±3.605	<0.001
originalshapeSurfaceVolumeRatio	0.686±0.193	0.78±0.165	<0.001
originalfirstorder90Percentile	-269.561±201.875	312.38±217.625	<0.001
originalfirstorderMean	-554.72±125.185	588.66±117.84	<0.001
originalfirstorderMedian	-572.79±141.63	614.067±124.962	<0.001
originalfirstorderMinimum	-1048.587±107.345	1014.689±93.656	<0.001
originalgldmLowGrayLevelEmphasis	0.009±0.008	0.017±0.016	<0.001
originalgldmSmallDependenceLowGrayLevelEmphasis	0.005±0.004	0.009±0.007	<0.001
originalglrlmLongRunLowGrayLevelEmphasis	0.01±0.01	0.021±0.022	<0.001
originalglrlmLowGrayLevelRunEmphasis	0.009±0.008	0.017±0.016	<0.001
originalglrlmShortRunLowGrayLevelEmphasis	0.009±0.008	0.017±0.015	<0.001
originalglszmGrayLevelNonUniformity	31.007±27.004	19.323±20.03	<0.001
originalglszmLowGrayLevelZoneEmphasis	0.012±0.012	0.025±0.031	<0.001
originalglszmSmallAreaLowGrayLevelEmphasis	0.009±0.009	0.019±0.023	<0.001
logsigma1mm3Dfirstorder10Percentile	-167.935±52.192	164.689±70.172	<0.001
logsigma1mm3DglcmImc1	-0.114±0.043	0.139±0.046	<0.001
logsigma1mm3DngtdmCoarseness	0.01±0.01	0.014±0.009	<0.001
logsigma2mm3Dfirstorder10Percentile	-211.087±75.104	201.871±95.271	<0.001
logsigma2mm3DfirstorderMinimum	-360.846±113.195	339.027±128.673	<0.001
logsigma2mm3DgldmDependenceNonUniformity	264.007±245.138	154.591±131.27	<0.001
logsigma2mm3DglszmSmallAreaLowGrayLevelEmphasis	0.009±0.007	0.013±0.011	<0.001
logsigma2mm3DngtdmCoarseness	0.016±0.014	0.022±0.012	<0.001
logsigma3mm3Dfirstorder10Percentile	-220.676±102.799	188.963±94.537	<0.001
logsigma3mm3DfirstorderMean	-91.302±70.135	89.767±46.002	<0.001
logsigma3mm3DfirstorderMedian	-86.764±64.16	84.255±45.002	<0.001
logsigma3mm3DfirstorderMinimum	-328.045±139.442	281.766±125.786	<0.001
logsigma3mm3DglcmClusterShade	-29.925±285.737	99.27±162.019	<0.001
logsigma3mm3DgldmDependenceNonUniformity	258.098±225.202	146.944±128.555	<0.001
logsigma3mm3DglrlmRunLengthNonUniformity	1259.279±1240.255	689.59±634.98	<0.001
logsigma3mm3DngtdmCoarseness	0.02±0.017	0.028±0.014	<0.001
waveletLLHfirstorder10Percentile	-164.979±55.337	172.066±64.365	<0.001
waveletLLHfirstorderMinimum	-558.693±190.953	536.821±176.841	<0.001
waveletLLHfirstorderSkewness	-0.343±0.458	0.537±0.352	<0.001
waveletLHLglszmGrayLevelNonUniformity	36.601±34.66	20.358±20.928	<0.001
waveletHLLfirstorderMinimum	-874.466±382.967	793.36±458.386	<0.001
waveletHLLngtdmCoarseness	0.008±0.008	0.011±0.008	<0.001
waveletHLHfirstorderMinimum	-300.794±132.163	313.488±181.273	<0.001
waveletHHHglcmImc1	-0.037±0.03	0.067±0.05	<0.001
waveletLLLfirstorder90Percentile	-889.999±558.619	1010.652±573.343	<0.001
waveletLLLfirstorderMaximum	26.407±625.378	466.835±387.065	<0.001
waveletLLLfirstorderMean	-1582.853±352.661	1678.084±324.484	<0.001
waveletLLLfirstorderMedian	-1628.103±382.239	1746.142±332.584	<0.001
waveletLLLfirstorderMinimum	-2693.628±263.349	2639.169±178.29	<0.001
waveletLLLglcmJointEntropy	10.159±1.144	9.531±1.015	<0.001
waveletLLLgldmLowGrayLevelEmphasis	0.004±0.003	0.006±0.004	<0.001
waveletLLLgldmSmallDependenceLowGrayLevelEmphasis	0.003±0.003	0.004±0.003	<0.001
waveletLLLglrlmLongRunLowGrayLevelEmphasis	0.004±0.003	0.006±0.005	<0.001
waveletLLLglrlmLowGrayLevelRunEmphasis	0.004±0.003	0.006±0.004	<0.001
waveletLLLglrlmShortRunLowGrayLevelEmphasis	0.004±0.003	0.006±0.004	<0.001
waveletLLLglszmLowGrayLevelZoneEmphasis	0.004±0.004	0.007±0.005	<0.001
waveletLLLglszmSizeZoneNonUniformity	920.617±951.339	506.314±505.42	<0.001
waveletLLLngtdmCoarseness	0.01±0.008	0.014±0.008	<0.001
DENSITY.SN1PGGN2MGGN3			0.273
2	145 (46.5%)	17 (37.8%)
3	167 (53.5%)	28 (62.2%)
IRREGULARITY			0.018
0	196 (62.8%)	20 (44.4%)
1	116 (37.2%)	25 (55.6%)
SPICULATION			0.032
0	215 (68.9%)	38 (84.4%)
1	97 (31.1%)	7 (15.6%)
LOBULATION			<0.001
0	213 (68.3%)	19 (42.2%)
1	99 (31.7%)	26 (57.8%)
PLEURALRECESSIONSIGN			0.478
0	177 (56.7%)	23 (51.1%)
1	135 (43.3%)	22 (48.9%)
VACUUM			0.606
0	261 (83.7%)	39 (86.7%)
1	51 (16.3%)	6 (13.3%)
AIRBRONCHOGRAMSIGN			<0.001
0	122 (39.1%)	30 (66.7%)
1	190 (60.9%)	15 (33.3%)
VASCULARBUNDLESIGN			0.949
0	144 (46.2%)	21 (46.7%)
1	168 (53.8%)	24 (53.3%)
Select variables with no significant difference between the two groups, with a p-value＞0.05, for inclusion in the analysis.
