# Supplementary material for: Machine learning-based prediction of invasiveness in lung adenocarcinoma presenting as ground-glass nodules using radiomics and clinical CT features
Source: BMC Cancer. 2025 Nov 3;25:1693. doi: 10.1186/s12885-025-14983-3 (PMC12581264; doi:10.1186/s12885-025-14983-3)
Supplement: Supplementary file 5 — Supplementary Material 5. [file 12885_2025_14983_MOESM5_ESM.xlsx]

## Sheet: Sheet1
Table 1: Logistic Regression Analysis of Clinical Features
	OR	95% CI	P_value
Intercept	0.109359	(0.019, 0.612)	0.0125
Density	0.512479	(0.184, 1.369)	0.1897
Maximum Diameter	1.02704	(0.968, 1.089)	0.3739
Maximum Diameter of Solid Component	0.997089	(0.875, 1.139)	0.9652
CTR	20.357	(1.175, 386.376)	0.0405
Pleural Recession Sign	1.40938	(0.863, 2.296)	0.1685
Vacuum	1.48751	(0.795, 2.790)	0.2131
Vascular Bundle Sign	1.67493	(1.042, 2.702)	0.0335
OR (Odds Ratio), 95% CI (95% Confidence Interval)
